# Supplementary material for: gPKPDSim: a SimBiology®-based GUI application for PKPD modeling in drug development
Source: J Pharmacokinet Pharmacodyn. 2018 Jan 4;45(2):259–75. doi: 10.1007/s10928-017-9562-9 (PMC5845055; doi:10.1007/s10928-017-9562-9)
Supplement: Supplementary file 2 — Electronic supplementary material 2 (ZIP 7898 kb) [file 10928_2017_9562_MOESM2_ESM.zip]

Archive with 162 entries (147 files):
- Supplementary Material/
- Supplementary Material/.DS_Store
- __MACOSX/
- __MACOSX/Supplementary Material/
- __MACOSX/Supplementary Material/._.DS_Store
- Supplementary Material/1) Case Study 1/
- Supplementary Material/1) Case Study 1/.DS_Store
- __MACOSX/Supplementary Material/1) Case Study 1/
- __MACOSX/Supplementary Material/1) Case Study 1/._.DS_Store
- Supplementary Material/1) Case Study 1/casestudy1_dataset.xlsx
- __MACOSX/Supplementary Material/1) Case Study 1/._casestudy1_dataset.xlsx
- Supplementary Material/1) Case Study 1/casestudy1_fitting.png
- __MACOSX/Supplementary Material/1) Case Study 1/._casestudy1_fitting.png
- Supplementary Material/1) Case Study 1/casestudy1_fitting_combined_pooled.xlsx
- Supplementary Material/1) Case Study 1/casestudy1_fitting_combined_unpooled.xlsx
- Supplementary Material/1) Case Study 1/casestudy1_fitting_summary_combined_pooled.pdf
- Supplementary Material/1) Case Study 1/casestudy1_NCA_serial.xlsx
- Supplementary Material/1) Case Study 1/casestudy1_NCA_sparse.xlsx
- Supplementary Material/1) Case Study 1/casestudy1_pop_AUC.png
- Supplementary Material/1) Case Study 1/casestudy1_pop_conc.png
- __MACOSX/Supplementary Material/1) Case Study 1/._casestudy1_pop_conc.png
- Supplementary Material/1) Case Study 1/casestudy1_popsim_results.xlsx
- Supplementary Material/1) Case Study 1/casestudy1_sim_AUC.png
- __MACOSX/Supplementary Material/1) Case Study 1/._casestudy1_sim_AUC.png
- Supplementary Material/1) Case Study 1/casestudy1_sim_conc.png
- __MACOSX/Supplementary Material/1) Case Study 1/._casestudy1_sim_conc.png
- Supplementary Material/1) Case Study 1/casestudy1_sim_results.xlsx
- Supplementary Material/1) Case Study 1/casestudy1_TwoCompPK.sbproj
- Supplementary Material/1) Case Study 1/casestudy1_TwoCompPK_equations.pdf
- Supplementary Material/1) Case Study 1/casestudy1_TwoCompPK_final.mat
- Supplementary Material/1) Case Study 1/casestudy1_TwoCompPK_template.mat
- Supplementary Material/1) Case Study 1/Casestudy1_winnonlin_DataFitting.xlsx
- __MACOSX/Supplementary Material/1) Case Study 1/._Casestudy1_winnonlin_DataFitting.xlsx
- Supplementary Material/1) Case Study 1/Casestudy1_winnonlin_NCA.xlsx
- __MACOSX/Supplementary Material/1) Case Study 1/._Casestudy1_winnonlin_NCA.xlsx
- Supplementary Material/1) Case Study 1/Icon
- __MACOSX/Supplementary Material/1) Case Study 1/._Icon
- __MACOSX/Supplementary Material/._1) Case Study 1
- Supplementary Material/2) Case Study 2/
- Supplementary Material/2) Case Study 2/.DS_Store
- __MACOSX/Supplementary Material/2) Case Study 2/
- __MACOSX/Supplementary Material/2) Case Study 2/._.DS_Store
- Supplementary Material/2) Case Study 2/casestudy2_fig_conc.png
- __MACOSX/Supplementary Material/2) Case Study 2/._casestudy2_fig_conc.png
- Supplementary Material/2) Case Study 2/casestudy2_fig_fracbound.png
- __MACOSX/Supplementary Material/2) Case Study 2/._casestudy2_fig_fracbound.png
- Supplementary Material/2) Case Study 2/casestudy2_fig_target.png
- __MACOSX/Supplementary Material/2) Case Study 2/._casestudy2_fig_target.png
- Supplementary Material/2) Case Study 2/casestudy2_TMDD.sbproj
- Supplementary Material/2) Case Study 2/casestudy2_TMDD_equations.pdf
- Supplementary Material/2) Case Study 2/casestudy2_TMDD_final.mat
- Supplementary Material/2) Case Study 2/casestudy2_TMDD_template.mat
- Supplementary Material/2) Case Study 2/Icon
- __MACOSX/Supplementary Material/2) Case Study 2/._Icon
- __MACOSX/Supplementary Material/._2) Case Study 2
- Supplementary Material/3) Case Study 3/
- Supplementary Material/3) Case Study 3/casestudy3_Example1_Fig_1.png
- __MACOSX/Supplementary Material/3) Case Study 3/
- __MACOSX/Supplementary Material/3) Case Study 3/._casestudy3_Example1_Fig_1.png
- Supplementary Material/3) Case Study 3/casestudy3_Example1_Fig_2.png
- __MACOSX/Supplementary Material/3) Case Study 3/._casestudy3_Example1_Fig_2.png
- Supplementary Material/3) Case Study 3/casestudy3_Example2_Fig_1.png
- __MACOSX/Supplementary Material/3) Case Study 3/._casestudy3_Example2_Fig_1.png
- Supplementary Material/3) Case Study 3/casestudy3_Example2_Fig_2.png
- __MACOSX/Supplementary Material/3) Case Study 3/._casestudy3_Example2_Fig_2.png
- Supplementary Material/3) Case Study 3/casestudy3_IDR_TwoCompPK.sbproj
- Supplementary Material/3) Case Study 3/casestudy3_IDR_TwoCompPK_equations.pdf
- Supplementary Material/3) Case Study 3/casestudy3_IDR_TwoCompPK_final.mat
- Supplementary Material/3) Case Study 3/casestudy3_IDR_TwoCompPK_template.mat
- Supplementary Material/3) Case Study 3/Icon
- __MACOSX/Supplementary Material/3) Case Study 3/._Icon
- __MACOSX/Supplementary Material/._3) Case Study 3
- Supplementary Material/4) Case Study 4/
- Supplementary Material/4) Case Study 4/casestudy4_Fig_Central.png
- __MACOSX/Supplementary Material/4) Case Study 4/
- __MACOSX/Supplementary Material/4) Case Study 4/._casestudy4_Fig_Central.png
- Supplementary Material/4) Case Study 4/casestudy4_Fig_Leaky.png
- __MACOSX/Supplementary Material/4) Case Study 4/._casestudy4_Fig_Leaky.png
- Supplementary Material/4) Case Study 4/casestudy4_Fig_NoTarget.png
- __MACOSX/Supplementary Material/4) Case Study 4/._casestudy4_Fig_NoTarget.png
- Supplementary Material/4) Case Study 4/casestudy4_Fig_Tight.png
- __MACOSX/Supplementary Material/4) Case Study 4/._casestudy4_Fig_Tight.png
- Supplementary Material/4) Case Study 4/casestudy4_minPBPK_equations.pdf
- Supplementary Material/4) Case Study 4/casestudy4_minPBPK_final.mat
- Supplementary Material/4) Case Study 4/casestudy4_minPBPK_template.mat
- Supplementary Material/4) Case Study 4/casestudy4_minPBPK_v5.sbproj
- Supplementary Material/4) Case Study 4/Icon
- __MACOSX/Supplementary Material/4) Case Study 4/._Icon
- __MACOSX/Supplementary Material/._4) Case Study 4
- Supplementary Material/5) NCA/
- Supplementary Material/5) NCA/.DS_Store
- __MACOSX/Supplementary Material/5) NCA/
- __MACOSX/Supplementary Material/5) NCA/._.DS_Store
- Supplementary Material/5) NCA/dataset01__IV_SD.xlsx
- __MACOSX/Supplementary Material/5) NCA/._dataset01__IV_SD.xlsx
- Supplementary Material/5) NCA/dataset01_NCA.xlsx
- __MACOSX/Supplementary Material/5) NCA/._dataset01_NCA.xlsx
- Supplementary Material/5) NCA/dataset02__SC_SD.xlsx
- __MACOSX/Supplementary Material/5) NCA/._dataset02__SC_SD.xlsx
- Supplementary Material/5) NCA/dataset02_NCA.xlsx
- __MACOSX/Supplementary Material/5) NCA/._dataset02_NCA.xlsx
- Supplementary Material/5) NCA/dataset03__IV_SD.xlsx
- __MACOSX/Supplementary Material/5) NCA/._dataset03__IV_SD.xlsx
- Supplementary Material/5) NCA/dataset03_NCA.xlsx
- __MACOSX/Supplementary Material/5) NCA/._dataset03_NCA.xlsx
- Supplementary Material/5) NCA/dataset04__SC_SD.xlsx
- __MACOSX/Supplementary Material/5) NCA/._dataset04__SC_SD.xlsx
- Supplementary Material/5) NCA/dataset04_NCA.xlsx
- __MACOSX/Supplementary Material/5) NCA/._dataset04_NCA.xlsx
- Supplementary Material/5) NCA/dataset05__IV_SD.xlsx
- __MACOSX/Supplementary Material/5) NCA/._dataset05__IV_SD.xlsx
- Supplementary Material/5) NCA/dataset05_NCA.xlsx
- __MACOSX/Supplementary Material/5) NCA/._dataset05_NCA.xlsx
- Supplementary Material/5) NCA/dataset06__SC_SD.xlsx
- __MACOSX/Supplementary Material/5) NCA/._dataset06__SC_SD.xlsx
- Supplementary Material/5) NCA/dataset06_NCA.xlsx
- __MACOSX/Supplementary Material/5) NCA/._dataset06_NCA.xlsx
- Supplementary Material/5) NCA/dataset07__IV_SD.xlsx
- __MACOSX/Supplementary Material/5) NCA/._dataset07__IV_SD.xlsx
- Supplementary Material/5) NCA/dataset07_NCA.xlsx
- __MACOSX/Supplementary Material/5) NCA/._dataset07_NCA.xlsx
- Supplementary Material/5) NCA/dataset08__IV_SD.xlsx
- __MACOSX/Supplementary Material/5) NCA/._dataset08__IV_SD.xlsx
- Supplementary Material/5) NCA/dataset08_NCA.xlsx
- __MACOSX/Supplementary Material/5) NCA/._dataset08_NCA.xlsx
- Supplementary Material/5) NCA/dataset09__IV_SD.xlsx
- __MACOSX/Supplementary Material/5) NCA/._dataset09__IV_SD.xlsx
- Supplementary Material/5) NCA/dataset09_NCA.xlsx
- __MACOSX/Supplementary Material/5) NCA/._dataset09_NCA.xlsx
- Supplementary Material/5) NCA/dataset10__IV_MD.xlsx
- __MACOSX/Supplementary Material/5) NCA/._dataset10__IV_MD.xlsx
- Supplementary Material/5) NCA/dataset10_NCA.xlsx
- __MACOSX/Supplementary Material/5) NCA/._dataset10_NCA.xlsx
- Supplementary Material/5) NCA/dataset11__IV_2SD2MD.xlsx
- Supplementary Material/5) NCA/dataset11_NCA.xlsx
- __MACOSX/Supplementary Material/5) NCA/._dataset11_NCA.xlsx
- Supplementary Material/5) NCA/dataset12__SC_2SD2MD.xlsx
- __MACOSX/Supplementary Material/5) NCA/._dataset12__SC_2SD2MD.xlsx
- Supplementary Material/5) NCA/dataset12_NCA.xlsx
- __MACOSX/Supplementary Material/5) NCA/._dataset12_NCA.xlsx
- Supplementary Material/5) NCA/dataset13__IVSC_2SD2MD.xlsx
- Supplementary Material/5) NCA/dataset13_NCA.xlsx
- __MACOSX/Supplementary Material/5) NCA/._dataset13_NCA.xlsx
- Supplementary Material/5) NCA/Icon
- __MACOSX/Supplementary Material/5) NCA/._Icon
- Supplementary Material/5) NCA/~$dataset04_NCA.xlsx
- __MACOSX/Supplementary Material/5) NCA/._~$dataset04_NCA.xlsx
- Supplementary Material/5) NCA/~$dataset04_SC_SD.xlsx
- __MACOSX/Supplementary Material/5) NCA/._~$dataset04_SC_SD.xlsx
- __MACOSX/Supplementary Material/._5) NCA
- Supplementary Material/6) Instructions /
- Supplementary Material/6) Instructions /.DS_Store
- __MACOSX/Supplementary Material/6) Instructions /
- __MACOSX/Supplementary Material/6) Instructions /._.DS_Store
- Supplementary Material/6) Instructions /Icon
- __MACOSX/Supplementary Material/6) Instructions /._Icon
- Supplementary Material/6) Instructions /Instructions to install gPKPDSim.docx
- __MACOSX/Supplementary Material/6) Instructions /._Instructions to install gPKPDSim.docx
- __MACOSX/Supplementary Material/._6) Instructions 
- Supplementary Material/Icon
- __MACOSX/Supplementary Material/._Icon
- __MACOSX/._Supplementary Material
