# Supplementary material for: gPKPDSim: a SimBiology®-based GUI application for PKPD modeling in drug development
Source: J Pharmacokinet Pharmacodyn. 2018 Jan 4;45(2):259–75. doi: 10.1007/s10928-017-9562-9 (PMC5845055; doi:10.1007/s10928-017-9562-9)
Supplement: Supplementary file 2 — Electronic supplementary material 2 (ZIP 7898 kb) [file 10928_2017_9562_MOESM2_ESM.zip › Supplementary Material/1) Case Study 1/casestudy1_dataset.xlsx]

## Sheet: Sheet1
Include	Group	Animal_ID	Time	Conc_ugpermL	DoseIV_ugperkg
	1		0		10000
	1	A	0.01047	191.339
	1	B	0.01047	205.657
	1	C	0.01047	186.665
	1	A	0.333333	150.629
	1	B	0.333333	154.765
	1	C	0.333333	148.387
	1	A	1	103.531
	1	B	1	120.541
	1	C	1	108.829
	1	A	4	93.3897
	1	B	4	96.5413
	1	C	4	84.7974
	1	A	7	60.668
	1	B	7	62.8253
	1	C	7	57.6301
	1	A	10	37.9782
	1	B	10	46.4063
	1	C	10	35.9056
	1	A	14	33.484
	1	B	14	39.4
	1	C	14	27.9688
	1	A	21	26.1861
	1	B	21	30.6082
	1	C	21	18.626
	1	A	28	15.3343
	1	B	28	19.2964
	1	C	28	9.33439
	1	A	35	4.99654
	1	B	35	7.47276
	1	C	35	2.94826
	2		0		100000
	2	D	0.01047	2051.22
	2	E	0.01047	2145.89
	2	F	0.01047	2042.82
	2	D	0.333333	1575.76
	2	E	0.333333	1599.03
	2	F	0.333333	1505.26
	2	D	1	1103.33
	2	E	1	1096.04
	2	F	1	1132.63
	2	D	4	936.232
	2	E	4	977.075
	2	F	4	932.567
	2	D	7	616.671
	2	E	7	619.528
	2	F	7	601.985
	2	D	10	382.952
	2	E	10	418.523
	2	F	10	377.513
	2	D	14	356.501
	2	E	14	423.295
	2	F	14	318.976
	2	D	21	241.121
	2	E	21	322.222
	2	F	21	189.118
	2	D	28	147.919
	2	E	28	193.21
	2	F	28	105.586
	2	D	35	49.7923
	2	E	35	66.1886
	2	F	35	30.9667
