# Supplementary material for: gPKPDSim: a SimBiology®-based GUI application for PKPD modeling in drug development
Source: J Pharmacokinet Pharmacodyn. 2018 Jan 4;45(2):259–75. doi: 10.1007/s10928-017-9562-9 (PMC5845055; doi:10.1007/s10928-017-9562-9)
Supplement: Supplementary file 2 — Electronic supplementary material 2 (ZIP 7898 kb) [file 10928_2017_9562_MOESM2_ESM.zip › Supplementary Material/1) Case Study 1/casestudy1_sim_results.xlsx]

## Sheet: Run 1
Time

## Sheet: Run 2
Time
