# Supplementary material for: gPKPDSim: a SimBiology®-based GUI application for PKPD modeling in drug development
Source: J Pharmacokinet Pharmacodyn. 2018 Jan 4;45(2):259–75. doi: 10.1007/s10928-017-9562-9 (PMC5845055; doi:10.1007/s10928-017-9562-9)
Supplement: Supplementary file 2 — Electronic supplementary material 2 (ZIP 7898 kb) [file 10928_2017_9562_MOESM2_ESM.zip › Supplementary Material/1) Case Study 1/Casestudy1_winnonlin_DataFitting.xlsx]

## Sheet: DataFitting_pooled
gPKPDSim
Name	Fit?	Initial	Fit - Group	Units	Min	Max
V1	TRUE	40	49.141137 + 3.748463	milliliter/kilogram	10	200
V2	TRUE	40	34.621095 + 5.196453	milliliter/kilogram	10	200
CL	TRUE	5	6.888850 + 0.198846	milliliter/day/kilogram	1	30
CLd	TRUE	10	45.490012 + 17.398981	milliliter/day/kilogram	1	100
Vm	FALSE	0		microgram/day/kilogram	0	100
Km	FALSE	5		microgram/milliliter	0.01	100
kabs	FALSE	10		1/day	0	100
fbio	FALSE	0.7		fraction	0	1
WinNonLin
Scenario	Parameter	Estimate	Units	Stderr	CV%	2.5% CI	97.5% CI	Var. Inf. factor
	tvV	49.7117	mL/kg
	tvV2	35.3911	mL/kg
	tvCl	6.9326	mL/(kg*day)
	tvCl2	49.0763	mL/(kg*day)
			gPKPDSim	WinNonLin	%Absolute Difference
		V1	49.1411	49.7117	1.14774
		V2	34.6211	35.3911	2.1757
		CL	6.88885	6.9326	0.631076
		CLd	45.49	49.0763	7.30758

## Sheet: DataFitting_unpooled
gPKPDSim
Name	Fit?	Initial	Fit - Group 1	Fit - Group 2	Units	Min	Max
V1	TRUE	40	50.680675 + 1.354513	47.326099 + 0.970618	milliliter/kilogram	10	200
V2	TRUE	40	30.948529 + 3.857706	32.757764 + 3.376028	milliliter/kilogram	10	200
CL	TRUE	5	7.233806 + 0.341114	7.081508 + 0.327095	milliliter/day/kilogram	1	30
CLd	TRUE	10	45.645909 + 9.375341	50.119861 + 7.796735	milliliter/day/kilogram	1	100
Vm	FALSE	0			microgram/day/kilogram	0	100
Km	FALSE	5			microgram/milliliter	0.01	100
kabs	FALSE	10			1/day	0	100
fbio	FALSE	0.7			fraction	0	1
WinNonLin
Group	Parameter	Estimate	Units	Stderr	CV%	2.5% CI	97.5% CI	Var. Inf. factor
1	tvV	50.6613	mL/kg	1.15135	2.27264	48.285	53.0376	0.029305
1	tvV2	30.6591	mL/kg	3.54838	11.5737	23.3356	37.9826	0.26865
1	tvCl	7.26044	mL/(kg*day)	0.33972	4.67906	6.55929	7.96159	0.0023454
1	tvCl2	46.0356	mL/(kg*day)	7.74229	16.818	30.0563	62.0149	1.5329
2	tvV	47.3243	mL/kg	0.903172	1.90847	45.4602	49.1884	0.00018711
2	tvV2	32.737	mL/kg	3.13764	9.58439	26.2612	39.2128	0.0022582
2	tvCl	7.07978	mL/(kg*day)	0.304168	4.29629	6.45201	7.70755	2.1222e-05
2	tvCl2	50.1863	mL/(kg*day)	7.2561	14.4583	35.2104	65.1622	0.012077
		gPKPDSim		WinNonLin		%Absolute Difference
		Group		Group		Group
	Parameters	1	2	1	2	1	2
	V1	50.6807	47.3261	50.6613	47.3243	0.0382442	0.00380143
	V2	30.9485	32.7578	30.6591	32.737	0.944023	0.0634267
	CL	7.23381	7.08151	7.26044	7.07978	0.366837	0.0244075
	CLd	45.6459	50.1199	46.0356	50.1863	0.846499	0.132385
