# Supplementary material for: gPKPDSim: a SimBiology®-based GUI application for PKPD modeling in drug development
Source: J Pharmacokinet Pharmacodyn. 2018 Jan 4;45(2):259–75. doi: 10.1007/s10928-017-9562-9 (PMC5845055; doi:10.1007/s10928-017-9562-9)
Supplement: Supplementary file 2 — Electronic supplementary material 2 (ZIP 7898 kb) [file 10928_2017_9562_MOESM2_ESM.zip › Supplementary Material/1) Case Study 1/Casestudy1_winnonlin_NCA.xlsx]

## Sheet: NCA_serial
gPKPDSim
Group	Animal_ID	doseSchedule	administrationRoute	Lambda_Z	R2	adjusted_R2	Num_points	AUC_0_last	Tlast	C_max	C_max_Dose	T_max	MRT	T_half	AUC_infinity	AUC_infinity_dose	AUC_extrap_percent	CL	DM	V_z	AUMC_0_last	AUMC	AUMC_extrap_percent	V_ss	C_0
1	A	Single	IVBolus	0.0846385	0.956389	0.950159	9	1384.62	35	191.339	19.1339	0.01047	11.601	8.18951	1443.66	144.366	4.0892	6.92686	10000	81.8406	13984.1	16747.8	16.5017	80.3583	192.83
1	B	Single	IVBolus	0.0763959	0.962709	0.957381	9	1565.64	35	205.657	20.5657	0.01047	12.7948	9.0731	1663.45	166.345	5.88032	6.0116	10000	78.6901	16579.6	21283.6	22.1013	76.9174	207.562
1	C	Single	IVBolus	0.101581	0.979666	0.976761	9	1217.85	35	186.665	18.6665	0.01047	9.69837	6.82357	1246.88	124.688	2.32771	8.02004	10000	78.952	10791.1	12092.7	10.7631	77.7813	188.06
2	D	Single	IVBolus	0.086901	0.96443	0.959349	9	14012.5	35	2051.22	20.5122	0.01047	11.279	7.97628	14585.4	145.854	3.92842	6.85616	100000	78.8961	137862	164509	16.1983	77.3306	2068.84
2	E	Single	IVBolus	0.0773044	0.944531	0.936607	9	15592	35	2145.89	21.4589	0.01047	12.6847	8.96646	16448.2	164.482	5.20548	6.07969	100000	78.6461	167598	208641	19.6716	77.1192	2166.46
2	F	Single	IVBolus	0.100712	0.978617	0.975563	9	13023.1	35	2042.82	20.4282	0.01047	9.75486	6.88246	13330.6	133.306	2.30655	7.50153	100000	74.4849	116223	130038	10.6236	73.1764	2063.15
		gPKPDSim						WinNonLin						%Absolute Difference
		Group/Animal ID						Group/Animal ID						Group/Animal ID
	Parameter	1A	1B	1C	2D	2E	2F	1A	1B	1C	2D	2E	2F	1A	1B	1C	2D	2E	2F
	Lambda_Z	0.0846385	0.0763959	0.101581	0.086901	0.0773044	0.100712	0.0846288	0.0763999	0.101576	0.0869018	0.077304	0.10071	0.0114095	0.00527974	0.00527041	0.000878159	0.000561397	0.00237473
	R2	0.956389	0.962709	0.979666	0.96443	0.944531	0.978617	0.956424	0.962692	0.979697	0.964429	0.944532	0.978618	0.00364585	0.00173626	0.00316385	0.000180686	8.6403e-05	7.3061e-05
	adjusted_R2	0.950159	0.957381	0.976761	0.959349	0.936607	0.975563	0.950199	0.957362	0.976797	0.959347	0.936608	0.975563	0.00419473	0.00199534	0.00362642	0.000207593	9.97342e-05	8.41991e-05
	Num_points	9	9	9	9	9	9	9	9	9	9	9	9	0	0	0	0	0	0
	AUC_0_last	1384.62	1565.64	1217.85	14012.5	15592	13023.1	1384.62	1565.68	1217.89	14012.4	15591.9	13023.2	6.38666e-05	0.00306676	0.00312455	0.000239591	0.000375278	0.000740077
	Tlast	35	35	35	35	35	35	35	35	35	35	35	35	0	0	0	0	0	0
	C_max	191.339	205.657	186.665	2051.22	2145.89	2042.82	191.34	205.66	186.67	2051.22	2145.89	2042.82	0.000312098	0.00146755	0.00244344	1.44472e-05	0.000200066	1.82304e-05
	C_max_Dose	19.1339	20.5657	18.6665	20.5122	21.4589	20.4282	19.134	20.566	18.667	20.5122	21.4589	20.4282	0.000312098	0.00146755	0.00244344	1.44472e-05	0.000200066	1.82304e-05
	T_max	0.01047	0.01047	0.01047	0.01047	0.01047	0.01047	0.01047	0.01047	0.01047	0.01047	0.01047	0.01047	0	0	0	0	0	0
	MRT	11.601	12.7948	9.69837	11.279	12.6847	9.75486	11.6022	12.7941	9.6988	11.2789	12.6848	9.75504	0.0103282	0.00602384	0.00436567	0.000787887	0.000493635	0.00186243
	T_half	8.18951	9.0731	6.82357	7.97628	8.96646	6.88246	8.19044	9.07262	6.82393	7.97621	8.96651	6.88262	0.0114089	0.00527968	0.00527291	0.00087837	0.000561308	0.00236969
	AUC_infinity	1443.66	1663.45	1246.88	14585.4	16448.2	13330.6	1443.7	1663.46	1246.93	14585.4	16448.2	13330.7	0.00323892	0.00040795	0.00455691	0.000441709	0.000209044	0.00101913
	AUC_infinity_dose	144.366	166.345	124.688	145.854	164.482	133.306	144.37	166.346	124.693	145.854	164.482	133.307	0.00323892	0.00040795	0.00455691	0.000441709	0.000209044	0.00101913
	AUC_extrap_percent	4.0892	5.88032	2.32771	3.92842	5.20548	2.30655	4.09236	5.87782	2.3291	3.92822	5.20563	2.30683	0.0773137	0.042578	0.0598179	0.00500516	0.00292477	0.011968
	CL	6.92686	6.0116	8.02004	6.85616	6.07969	7.50153	6.92664	6.01157	8.01967	6.85619	6.07971	7.50146	0.00323637	0.000408282	0.00455347	0.00044445	0.000211902	0.00102124
	V_z	81.8406	78.6901	78.952	78.8961	78.6461	74.4849	81.8473	78.6856	78.9525	78.8958	78.6467	74.4859	0.00817316	0.00568807	0.000719724	0.000433847	0.000773026	0.00134866
	AUMC_0_last	13984.1	16579.6	10791.1	137862	167598	116223	13984.1	16580.5	10791.4	137861	167597	116225	0.000258082	0.00515793	0.00208539	0.00037542	0.000346515	0.00162242
	AUMC	16747.8	21283.6	12092.7	164509	208641	130038	16750.1	21282.4	12093.8	164507	208641	130042	0.0135618	0.00561622	0.0089179	0.00123347	0.000286228	0.00288222
	AUMC_extrap_percent	16.5017	22.1013	10.7631	16.1983	19.6716	10.6236	16.5132	22.0929	10.7692	16.1975	19.6721	10.6247	0.0698757	0.0379892	0.056607	0.00443453	0.00257816	0.0106335
	V_ss	80.3583	76.9174	77.7813	77.3306	77.1192	73.1764	80.364	76.9124	77.7812	77.3304	77.1198	73.177	0.00708865	0.00643075	0.000187469	0.000340628	0.000708835	0.000841604
	C_0	192.83	207.562	188.06	2068.84	2166.46	2063.15	192.83	207.565	188.064	2068.84	2166.46	2063.15	0.000293596	0.00162124	0.00244962	1.34479e-05	0.000197651	1.56375e-05
													Max Diff	0.0773137	0.042578	0.0598179	0.00500516	0.00292477	0.011968

## Sheet: NCA_sparse
gPKPDSim
Group	doseSchedule	administrationRoute	Lambda_Z	R2	adjusted_R2	Num_points	AUC_0_last	Tlast	C_max	C_max_Dose	T_max	MRT	T_half	AUC_infinity	AUC_infinity_dose	AUC_extrap_percent	CL	DM	V_z	AUMC_0_last	AUMC	AUMC_extrap_percent	V_ss	C_0
1	Single	IVBolus	0.0856718	0.967319	0.96265	9	1389.37	35	194.554	19.4554	0.01047	11.4428	8.09073	1449.36	144.936	4.13886	6.89961	10000	80.5354	13785	16584.7	16.8814	78.9509	196.148
2	Single	IVBolus	0.0869511	0.964144	0.959022	9	14209.2	35	2079.98	20.7998	0.01047	11.2883	7.97169	14772.5	147.725	3.81339	6.76932	100000	77.852	140561	166756	15.7088	76.414	2099.47
			gPKPDSim		WinNonLin		%Absolute Difference
			Group		Group		Group
		Parameter	1	2	1	2	1	2
		Lambda_Z	0.0856718	0.0869511	0.08567	0.0869507	0.00215399	0.000504
		R2	0.967319	0.964144	0.967329	0.964143	0.00111407	4.92228e-05
		adjusted_R2	0.96265	0.959022	0.962662	0.959021	0.0012785	5.65551e-05
		Num_points	9	9	9	9	0	0
		AUC_0_last	1389.37	14209.2	1389.4	14209.2	0.00204201	1.04761e-05
		Tlast	35	35	35	35	0	0
		C_max	194.554	2079.98	194.557	2079.98	0.00140259	5.6482e-05
		C_max_Dose	19.4554	20.7998	19.4557	20.7998	0.00140259	5.6482e-05
		T_max	0.01047	0.01047	0.01047	0.01047	0	0
		MRT	11.4428	11.2883	11.4431	11.2883	0.00252789	0.000424742
		T_half	8.09073	7.97169	8.0909	7.97173	0.0021548	0.000503263
		AUC_infinity	1449.36	14772.5	1449.4	14772.5	0.00270307	9.20853e-05
		AUC_infinity_dose	144.936	147.725	144.94	147.725	0.00270307	9.20853e-05
		AUC_extrap_percent	4.13886	3.81339	4.1395	3.81347	0.0153058	0.00207101
		CL	6.89961	6.76932	6.89943	6.76932	0.00270592	9.33165e-05
		V_z	80.5354	77.852	80.535	77.8524	0.000551007	0.00041113
		AUMC_0_last	13785	140561	13785.3	140561	0.00252481	0.000189088
		AUMC	16584.7	166756	16585.6	166757	0.00523105	0.000514998
		AUMC_extrap_percent	16.8814	15.7088	16.8837	15.7091	0.013319	0.00176895
		V_ss	78.9509	76.414	78.9507	76.4142	0.00018068	0.000331241
		C_0	196.148	2099.47	196.151	2099.47	0.00144908	6.09352e-05
						Max Diff	0.011968	0.00207101
