# Supplementary material for: gPKPDSim: a SimBiology®-based GUI application for PKPD modeling in drug development
Source: J Pharmacokinet Pharmacodyn. 2018 Jan 4;45(2):259–75. doi: 10.1007/s10928-017-9562-9 (PMC5845055; doi:10.1007/s10928-017-9562-9)
Supplement: Supplementary file 2 — Electronic supplementary material 2 (ZIP 7898 kb) [file 10928_2017_9562_MOESM2_ESM.zip › Supplementary Material/5) NCA/dataset01__IV_SD.xlsx]

## Sheet: historicaldataset1_IV_SD
Include	Group	Animal_ID	Time	Conc_ugpermL	DoseIV_ugperkg
	1		0		10000
	1	1001	0.0104167	244.83
	1	1002	0.0104167	231.33
	1	1501	0.0104167	122.9
	1	1502	0.0104167	249
	1	1001	0.333333	199.13
	1	1002	0.333333	184.47
	1	1501	0.333333	152.21
	1	1502	0.333333	179.89
	1	1001	1	127.6
	1	1002	1	124.77
	1	1501	1	109.56
	1	1502	1	129.32
	1	1001	3	116.08
	1	1002	3	91.89
	1	1501	3	116.69
	1	1502	3	99.92
	1	1001	7	59.25
	1	1002	7	62.89
	1	1501	7	70.53
	1	1502	7	67.01
	1	1001	14	40.17
	1	1002	14	35.19
	1	1501	14	54.23
	1	1502	14	32.28
	1	1001	21	25.85
	1	1002	21	15.81
	1	1501	21	26.46
	1	1502	21	12.51
	1	1001	28	10.43
	1	1002	28	8.54
	1	1501	28	16.16
	1	1502	28	6.4
	1	1001	35	5.85
	1	1002	35	4.23
	1	1501	35	8.74
	1	1502	35	2.61
	2		0		10000
	2	3001	0.0104167	142.95
	2	3002	0.0104167	113.37
	2	3501	0.0104167	91.16
	2	3502	0.0104167	110.59
	2	3001	0.333333	67.81
	2	3002	0.333333	85.33
	2	3501	0.333333	87.07
	2	3502	0.333333	67.05
	2	3001	1	47.76
	2	3002	1	33.59
	2	3501	1	38.03
	2	3502	1	40.17
	2	3001	3	10.84
	2	3002	3	10.96
	2	3501	3	20.8
	2	3502	3	20.17
	2	3001	7	4.75
	2	3002	7	3.25
	2	3501	7	7.9
	2	3502	7	8.65
	2	3001	14	1.68
	2	3002	14	1.55
	2	3501	14	3.67
	2	3502	14	2.68
	2	3001	21	0.84
	2	3002	21	0.59
	2	3501	21	1.93
	2	3502	21	2
	2	3001	28	0.38
	2	3002	28	0.47
	2	3501	28	1
	2	3502	28	1.7
	2	3001	35	0.3
	2	3002	35	0.4
	2	3501	35	0.66
	2	3502	35	1.21
	3		0		10000
	3	5001	0.0104167	192.32
	3	5002	0.0104167	206.11
	3	5501	0.0104167	206.31
	3	5502	0.0104167	204.85
	3	5001	0.333333	161.45
	3	5002	0.333333	134.83
	3	5501	0.333333	201.74
	3	5502	0.333333	186.65
	3	5001	1	129.47
	3	5002	1	110.88
	3	5501	1	132.45
	3	5502	1	140.4
	3	5001	3	114.05
	3	5002	3	84.76
	3	5501	3	94.57
	3	5502	3	111.78
	3	5001	7	85.58
	3	5002	7	59.53
	3	5501	7	65.82
	3	5502	7	72.82
	3	5001	14	41.35
	3	5002	14	30.38
	3	5501	14	28.46
	3	5502	14	41.04
	3	5001	21	27.22
	3	5002	21	15.5
	3	5501	21	11.68
	3	5502	21	17.73
	3	5001	28	15.83
	3	5002	28	8.71
	3	5501	28	3.89
	3	5502	28	11.72
	3	5001	35	11.46
	3	5002	35	5.27
	3	5501	35	0.69
	3	5502	35	8.51
	4		0		10000
	4	7001	0.0104167	218.28
	4	7002	0.0104167	264.62
	4	7501	0.0104167	191.12
	4	7502	0.0104167	247.88
	4	7001	0.333333	143.02
	4	7002	0.333333	147.45
	4	7501	0.333333	124.67
	4	7502	0.333333	181.79
	4	7001	1	89.27
	4	7002	1	104.21
	4	7501	1	107.81
	4	7502	1	118.38
	4	7001	3	40.25
	4	7002	3	65.98
	4	7501	3	57.26
	4	7502	3	51.38
	4	7001	7	21.6
	4	7002	7	30.91
	4	7501	7	24.3
	4	7502	7	22.28
	4	7001	14	7.98
	4	7002	14	16.76
	4	7501	14	10.56
	4	7502	14	9.34
	4	7001	21	2.59
	4	7002	21	8.8
	4	7501	21	0.04
	4	7502	21	4.14
	4	7001	28	1.21
	4	7002	28	2.47
	4	7501	28
	4	7502	28	1.94
	4	7001	35	0.66
	4	7002	35	0.03
	4	7501	35
	4	7502	35	0.77
	5		0		10000
	5	9001	0.0104167	202.26
	5	9002	0.0104167	179.78
	5	9501	0.0104167	181.53
	5	9502	0.0104167	171.43
	5	9001	0.333333	75.72
	5	9002	0.333333	87.73
	5	9501	0.333333	89.53
	5	9502	0.333333	124.46
	5	9001	1	32.74
	5	9002	1	47.39
	5	9501	1	78.26
	5	9502	1	43.51
	5	9001	3	8.24
	5	9002	3	22.51
	5	9501	3	8.97
	5	9502	3	14.18
	5	9001	7	2.37
	5	9002	7	2.43
	5	9501	7	1.13
	5	9502	7	2.87
	5	9001	14	0.87
	5	9002	14	0.88
	5	9501	14	0.28
	5	9502	14	0.73
	5	9001	21	0.18
	5	9002	21	0.21
	5	9501	21	0.02
	5	9502	21	0.27
	5	9001	28
	5	9002	28	0.03
	5	9501	28
	5	9502	28	0.07
	5	9001	35
	5	9002	35
	5	9501	35
	5	9502	35
	6		0		10000
	6	11001	0.0104167	292.36
	6	11002	0.0104167	317.06
	6	11501	0.0104167	356.5
	6	11502	0.0104167	234.6
	6	11001	0.333333	228.81
	6	11002	0.333333	234.58
	6	11501	0.333333	225.63
	6	11502	0.333333	188.88
	6	11001	1	134.18
	6	11002	1	182.32
	6	11501	1	174.51
	6	11502	1	125.04
	6	11001	3	111.19
	6	11002	3	101.9
	6	11501	3	91.82
	6	11502	3	89.15
	6	11001	7	68.3
	6	11002	7	73.26
	6	11501	7	72.41
	6	11502	7	57.83
	6	11001	14	37.61
	6	11002	14	42.84
	6	11501	14	40.02
	6	11502	14	27.55
	6	11001	21	14.38
	6	11002	21	18.55
	6	11501	21	19.51
	6	11502	21	11.75
	6	11001	28	15.91
	6	11002	28	11.7
	6	11501	28	4.47
	6	11502	28	11.84
	6	11001	35	5.46
	6	11002	35	6.46
	6	11501	35	7.96
	6	11502	35	1.49
