# Supplementary material for: gPKPDSim: a SimBiology®-based GUI application for PKPD modeling in drug development
Source: J Pharmacokinet Pharmacodyn. 2018 Jan 4;45(2):259–75. doi: 10.1007/s10928-017-9562-9 (PMC5845055; doi:10.1007/s10928-017-9562-9)
Supplement: Supplementary file 2 — Electronic supplementary material 2 (ZIP 7898 kb) [file 10928_2017_9562_MOESM2_ESM.zip › Supplementary Material/5) NCA/dataset01_NCA.xlsx]

## Sheet: NCA_serial
	gPKPDSim																								WinNonLin																								%Absolute Difference
	Group/Animal ID																								Group/Animal ID																								Group/Animal ID
Parameter	1001	1002	1501	1502	3001	3002	3501	3502	5001	5002	5501	5502	7001	7002	7501	7502	9001	9002	9501	9502	11001	11002	11501	11502	1001	1002	1501	1502	3001	3002	3501	3502	5001	5002	5501	5502	7001	7002	7501	7502	9001	9002	9501	9502	11001	11002	11501	11502	1001
Lambda_Z	0.095538	0.0995937	0.0852724	0.117365	0.0851647	0.0769024	0.0829234	0.0817278	0.0735398	0.0882658	0.148738	0.0830713	0.131364	0.225572	0.149775	0.125948	0.202219	0.208802	0.319268	0.173362	0.0883119	0.087567	0.0927747	0.113639	0.095538	0.0995937	0.0852724	0.117365	0.0851647	0.0769024	0.0829234	0.0817278	0.0735398	0.0882658	0.148738	0.0830713	0.131364	0.225572	0.149775	0.125948	0.202219	0.208802	0.319268	0.173362	0.0883119	0.087567	0.0927747	0.113639	0
R2	0.983975	0.997517	0.995175	0.996054	0.960159	0.90513	0.990476	0.85751	0.987813	0.997268	0.97375	0.979422	0.989459	0.809976	0.973254	0.993376	0.984495	0.98011	0.976891	0.996385	0.955256	0.995228	0.887985	0.920243	0.983975	0.997517	0.995175	0.996054	0.960159	0.90513	0.990476	0.85751	0.987813	0.997268	0.97375	0.979422	0.989459	0.809976	0.973254	0.993376	0.984495	0.98011	0.976891	0.996385	0.955256	0.995228	0.887985	0.920243	3.04886e-07
adjusted_R2	0.975963	0.996275	0.992762	0.99408	0.940239	0.873506	0.985715	0.821888	0.984766	0.996585	0.967187	0.974277	0.986824	0.746634	0.946509	0.991721	0.976743	0.970165	0.965337	0.994578	0.94407	0.994036	0.859981	0.900303	0.975963	0.996275	0.992762	0.99408	0.940239	0.873506	0.985715	0.821888	0.984766	0.996585	0.967187	0.974277	0.986824	0.746634	0.946509	0.991721	0.976743	0.970165	0.965337	0.994578	0.94407	0.994036	0.859981	0.900303	0
Num_points	4	4	4	4	4	5	4	6	6	6	6	6	6	5	3	6	4	4	4	4	6	6	6	6	4	4	4	4	4	5	4	6	6	6	6	6	6	5	3	6	4	4	4	4	6	6	6	6	0
AUC_0_last	1540.49	1350.55	1689.04	1340.03	201.814	176.923	263.817	262.733	1729.32	1232.26	1268.22	1573.83	551.644	821.672	617.785	677.721	160.391	226.146	215.023	214.639	1546.01	1656.54	1555.2	1249.22	1540.49	1350.55	1689.04	1340.03	201.814	176.923	263.817	262.733	1729.32	1232.26	1268.22	1573.83	551.644	821.672	617.785	677.721	160.391	226.146	215.023	214.639	1546.01	1656.54	1555.2	1249.22	1.3632e-06
Tlast	35	35	35	35	35	35	35	35	35	35	35	35	35	35	21	35	21	28	21	28	35	35	35	35	35	35	35	35	35	35	35	35	35	35	35	35	35	35	21	35	21	28	21	28	35	35	35	35	0
C_max	244.83	231.33	152.21	249	142.95	113.37	91.16	110.59	192.32	206.11	206.31	204.85	218.28	264.62	191.12	247.88	202.26	179.78	181.53	171.43	292.36	317.06	356.5	234.6	244.83	231.33	152.21	249	142.95	113.37	91.16	110.59	192.32	206.11	206.31	204.85	218.28	264.62	191.12	247.88	202.26	179.78	181.53	171.43	292.36	317.06	356.5	234.6	0
C_max_Dose	24.483	23.133	15.221	24.9	14.295	11.337	9.116	11.059	19.232	20.611	20.631	20.485	21.828	26.462	19.112	24.788	20.226	17.978	18.153	17.143	29.236	31.706	35.65	23.46	24.483	23.133	15.221	24.9	14.295	11.337	9.116	11.059	19.232	20.611	20.631	20.485	21.828	26.462	19.112	24.788	20.226	17.978	18.153	17.143	29.236	31.706	35.65	23.46	0
T_max	0.0104167	0.0104167	0.333333	0.0104167	0.0104167	0.0104167	0.0104167	0.0104167	0.0104167	0.0104167	0.0104167	0.0104167	0.0104167	0.0104167	0.0104167	0.0104167	0.0104167	0.0104167	0.0104167	0.0104167	0.0104167	0.0104167	0.0104167	0.0104167	0.0104167	0.0104167	0.333333	0.0104167	0.0104167	0.0104167	0.0104167	0.0104167	0.0104167	0.0104167	0.0104167	0.0104167	0.0104167	0.0104167	0.0104167	0.0104167	0.0104167	0.0104167	0.0104167	0.0104167	0.0104167	0.0104167	0.0104167	0.0104167	0
MRT	10.4955	9.56419	12.374	8.24073	4.47824	5.00897	6.81203	8.34757	13.0781	10.5264	7.18222	11.224	5.44618	6.54255	4.30505	5.51221	2.12971	2.20458	1.27431	2.08646	10.1368	10.0873	10.0266	8.5015	10.4955	9.56419	12.374	8.24073	4.47824	5.00897	6.81203	8.34757	13.0781	10.5264	7.18222	11.224	5.44618	6.54255	4.30505	5.51221	2.12971	2.20458	1.27431	2.08646	10.1368	10.0873	10.0266	8.5015	2.85838e-07
T_half	7.2552	6.95975	8.12862	5.90593	8.1389	9.01333	8.35888	8.48117	9.42547	7.85295	4.6602	8.344	5.27654	3.07284	4.62792	5.50342	3.42771	3.31963	2.17105	3.99827	7.84885	7.91562	7.47129	6.09954	7.2552	6.95975	8.12862	5.90593	8.1389	9.01333	8.35888	8.48117	9.42547	7.85295	4.6602	8.344	5.27654	3.07284	4.62792	5.50342	3.42771	3.31963	2.17105	3.99827	7.84885	7.91562	7.47129	6.09954	3.17014e-07
AUC_infinity	1601.72	1393.03	1791.54	1362.26	205.337	182.125	271.776	277.538	1885.16	1291.97	1272.86	1676.27	556.668	821.804	618.052	683.834	161.281	226.29	215.085	215.043	1607.84	1730.31	1641	1262.33	1601.72	1393.03	1791.54	1362.26	205.337	182.125	271.776	277.538	1885.16	1291.97	1272.86	1676.27	556.668	821.804	618.052	683.834	161.281	226.29	215.085	215.043	1607.84	1730.31	1641	1262.33	2.93434e-06
AUC_infinity_dose	160.172	139.303	179.154	136.226	20.5337	18.2125	27.1776	27.7538	188.516	129.197	127.286	167.627	55.6668	82.1804	61.8052	68.3834	16.1281	22.629	21.5085	21.5043	160.784	173.031	164.1	126.233	160.172	139.303	179.154	136.226	20.5337	18.2125	27.1776	27.7538	188.516	129.197	127.286	167.627	55.6668	82.1804	61.8052	68.3834	16.1281	22.629	21.5085	21.5043	160.784	173.031	164.1	126.233	2.93434e-06
AUC_extrap_percent	3.8229	3.04894	5.72107	1.63246	1.71551	2.85596	2.92857	5.33449	8.26638	4.62132	0.364457	6.1113	0.90255	0.0161833	0.0432111	0.89402	0.551908	0.0634922	0.0291249	0.187767	3.84531	4.26351	5.22849	1.03869	3.8229	3.04894	5.72107	1.63246	1.71551	2.85596	2.92857	5.33449	8.26638	4.62132	0.364457	6.1113	0.90255	0.0161833	0.0432111	0.89402	0.551908	0.0634922	0.0291249	0.187767	3.84531	4.26351	5.22849	1.03869	7.06271e-07
CL	6.24328	7.17862	5.5818	7.34072	48.7004	54.9075	36.795	36.0311	5.3046	7.74013	7.8563	5.96562	17.964	12.1683	16.1799	14.6234	62.0034	44.1911	46.4932	46.5024	6.21953	5.7793	6.09386	7.92187	6.24328	7.17862	5.5818	7.34072	48.7004	54.9075	36.795	36.0311	5.3046	7.74013	7.8563	5.96562	17.964	12.1683	16.1799	14.6234	62.0034	44.1911	46.4932	46.5024	6.21953	5.7793	6.09386	7.92187	5.7662e-07
V_z	65.3487	72.079	65.4585	62.5463	571.838	713.989	443.722	440.867	72.1324	87.6911	52.8199	71.8132	136.75	53.9443	108.028	116.107	306.616	211.641	145.624	268.239	70.4269	65.9986	65.6845	69.7107	65.3487	72.079	65.4585	62.5463	571.838	713.989	443.722	440.867	72.1324	87.6911	52.8199	71.8132	136.75	53.9443	108.028	116.107	306.616	211.641	145.624	268.239	70.4269	65.9986	65.6845	69.7107	2.44841e-07
AUMC_0_last	14026.8	11410.2	17379.2	10258.2	754.897	662.572	1476.8	1617.43	17081	10833.7	8948.44	13995.8	2817.62	5371.46	2653.35	3506.92	320.388	494.163	272.573	435.043	13434.3	14029.7	12525.8	10157.4	14026.8	11410.2	17379.2	10258.2	754.897	662.572	1476.8	1617.43	17081	10833.7	8948.44	13995.8	2817.62	5371.46	2653.35	3506.92	320.388	494.163	272.573	435.043	13434.3	14029.7	12525.8	10157.4	7.12923e-08
AUMC	16810.8	13323.2	22168.5	11226.1	919.55	912.257	1851.35	2316.77	24654.3	13599.8	9141.99	18814.4	3031.72	5376.7	2660.74	3769.44	343.482	498.874	274.085	448.678	16298.3	17454.1	16453.6	10731.7	16810.8	13323.2	22168.5	11226.1	919.55	912.257	1851.35	2316.77	24654.3	13599.8	9141.99	18814.4	3031.72	5376.7	2660.74	3769.44	343.482	498.874	274.085	448.678	16298.3	17454.2	16453.6	10731.7	2.49839e-06
AUMC_extrap_percent	16.561	14.3584	21.6041	8.62124	17.9058	27.37	20.2313	30.1859	30.7177	20.3396	2.11722	25.6115	7.0618	0.0975398	0.2778	6.96436	6.72361	0.944335	0.551551	3.03891	17.5725	19.6199	23.8719	5.35133	16.561	14.3584	21.6041	8.62124	17.9058	27.37	20.2313	30.1859	30.7177	20.3396	2.11722	25.6115	7.0618	0.0975398	0.2778	6.96436	6.72361	0.944335	0.551551	3.03891	17.5725	19.6199	23.8719	5.35133	1.81148e-07
V_ss	65.5261	68.6577	69.0693	60.4929	218.092	275.03	250.649	300.772	69.3742	81.4758	56.4257	66.9579	97.8353	79.612	69.6551	80.6074	132.049	97.4227	59.2466	97.0254	63.0459	58.2973	61.1008	67.3478	65.5261	68.6577	69.0693	60.4929	218.092	275.03	250.649	300.772	69.3742	81.4758	56.4257	66.9579	97.8353	79.612	69.6551	80.6074	132.049	97.4227	59.2466	97.0254	63.0459	58.2973	61.1008	67.3478	1.06828e-07
C_0	246.467	233.025	122.9	251.625	146.431	114.414	91.2951	112.39	193.409	208.951	206.459	205.466	221.277	269.659	193.772	250.372	208.773	183.989	185.717	173.21	294.681	320.157	361.8	236.246	246.467	233.025	122.9	251.625	146.431	114.414	91.2951	112.39	193.409	208.951	206.459	205.466	221.277	269.659	193.772	250.372	208.773	183.989	185.717	173.21	294.681	320.157	361.8	236.246	1.17663e-06
																																																Max Abs Diff	2.93434e-06
																																																Total Error	4.38832e-06
[truncated: 23 more columns]
