# Supplementary material for: gPKPDSim: a SimBiology®-based GUI application for PKPD modeling in drug development
Source: J Pharmacokinet Pharmacodyn. 2018 Jan 4;45(2):259–75. doi: 10.1007/s10928-017-9562-9 (PMC5845055; doi:10.1007/s10928-017-9562-9)
Supplement: Supplementary file 2 — Electronic supplementary material 2 (ZIP 7898 kb) [file 10928_2017_9562_MOESM2_ESM.zip › Supplementary Material/5) NCA/dataset02__SC_SD.xlsx]

## Sheet: historicaldataset2_SC_SD
Include	Group	Animal_ID	Time	Conc_ugpermL	DoseSC_ugperkg
	1		0		10000
	1	2001	0.0104167	1.2
	1	2002	0.0104167	0.19
	1	2501	0.0104167	0.18
	1	2502	0.0104167	0.49
	1	2001	0.333333	26.54
	1	2002	0.333333	21.5
	1	2501	0.333333	50.05
	1	2502	0.333333	40.49
	1	2001	1	36.89
	1	2002	1	57.25
	1	2501	1	80.32
	1	2502	1	66.17
	1	2001	3	85
	1	2002	3	84.05
	1	2501	3	101.72
	1	2502	3	81.36
	1	2001	7	63.13
	1	2002	7	82.32
	1	2501	7	70.63
	1	2502	7	56.24
	1	2001	14	42.07
	1	2002	14	47.38
	1	2501	14	40.61
	1	2502	14	31.27
	1	2001	21	13.23
	1	2002	21	20.37
	1	2501	21	22.29
	1	2502	21	16.78
	1	2001	28	2.78
	1	2002	28	12.37
	1	2501	28	15.56
	1	2502	28	8.89
	1	2001	35	0.15
	1	2002	35	6.5
	1	2501	35	8.32
	1	2502	35	4.53
	2		0		10000
	2	4001	0.0104167	0.5
	2	4002	0.0104167	0.2
	2	4501	0.0104167	0.51
	2	4502	0.0104167	0.37
	2	4001	0.333333	14.46
	2	4002	0.333333	6.59
	2	4501	0.333333	9.42
	2	4502	0.333333	12.17
	2	4001	1	16.77
	2	4002	1	9.21
	2	4501	1	18.44
	2	4502	1	17.34
	2	4001	3	19.86
	2	4002	3	8.9
	2	4501	3	16.63
	2	4502	3	9.18
	2	4001	7	7.75
	2	4002	7	5.06
	2	4501	7	6.67
	2	4502	7	4.65
	2	4001	14	3.81
	2	4002	14	2.19
	2	4501	14	3.77
	2	4502	14	4.39
	2	4001	21	3.51
	2	4002	21	1.63
	2	4501	21	1.08
	2	4502	21	2.11
	2	4001	28	2.34
	2	4002	28	1.48
	2	4501	28	0.04
	2	4502	28	1.15
	2	4001	35	1.34
	2	4002	35	0.94
	2	4501	35
	2	4502	35	0.84
	3		0		10000
	3	6001	0.0104167	0.14
	3	6002	0.0104167	1.11
	3	6501	0.0104167	0.23
	3	6502	0.0104167	0.54
	3	6001	0.333333	24.86
	3	6002	0.333333	32.48
	3	6501	0.333333	70.87
	3	6502	0.333333	62.42
	3	6001	1	68.21
	3	6002	1	66.88
	3	6501	1	126.15
	3	6502	1	93.62
	3	6001	3	138.7
	3	6002	3	90.4
	3	6501	3	114.22
	3	6502	3	117.5
	3	6001	7	84.69
	3	6002	7	76.49
	3	6501	7	85.75
	3	6502	7	85.96
	3	6001	14	51.9
	3	6002	14	44.43
	3	6501	14	38.33
	3	6502	14	51.96
	3	6001	21	21.93
	3	6002	21	28.86
	3	6501	21	19.43
	3	6502	21	28.18
	3	6001	28	16.6
	3	6002	28	19.24
	3	6501	28	9.79
	3	6502	28	19.09
	3	6001	35	9.87
	3	6002	35	11.5
	3	6501	35	4.44
	3	6502	35	11.15
	4		0		10000
	4	8001	0.0104167	0.34
	4	8002	0.0104167	0.2
	4	8501	0.0104167	0.21
	4	8502	0.0104167	1.38
	4	8001	0.333333	31.95
	4	8002	0.333333	11.06
	4	8501	0.333333	57.16
	4	8502	0.333333	33.33
	4	8001	1	58.6
	4	8002	1	30.98
	4	8501	1	73.66
	4	8502	1	58.04
	4	8001	3	53.17
	4	8002	3	30.13
	4	8501	3	53.81
	4	8502	3	50.8
	4	8001	7	26.55
	4	8002	7	16.05
	4	8501	7	16.83
	4	8502	7	14.35
	4	8001	14	12.12
	4	8002	14	5.36
	4	8501	14	4.06
	4	8502	14	3.3
	4	8001	21	6.89
	4	8002	21	2.84
	4	8501	21	0.51
	4	8502	21	0.87
	4	8001	28	3.71
	4	8002	28	1.05
	4	8501	28
	4	8502	28	0.36
	4	8001	35	1.43
	4	8002	35
	4	8501	35
	4	8502	35
	5		0		10000
	5	10001	0.0104167	0.68
	5	10002	0.0104167	0.45
	5	10501	0.0104167	0.38
	5	10502	0.0104167	0.45
	5	10001	0.333333	11.59
	5	10002	0.333333	5.7
	5	10501	0.333333	15.56
	5	10502	0.333333	11.62
	5	10001	1	18.57
	5	10002	1	3.1
	5	10501	1	30.44
	5	10502	1	13.48
	5	10001	3	6.51
	5	10002	3	5.37
	5	10501	3	9.51
	5	10502	3	5.67
	5	10001	7	0.99
	5	10002	7	1.67
	5	10501	7	1.63
	5	10502	7	0.56
	5	10001	14
	5	10002	14	0.13
	5	10501	14	0.41
	5	10502	14	0.15
	5	10001	21
	5	10002	21
	5	10501	21	0.25
	5	10502	21
	5	10001	28
	5	10002	28
	5	10501	28
	5	10502	28
	5	10001	35
	5	10002	35
	5	10501	35
	5	10502	35
	6		0		10000
	6	12001	0.0104167	1.08
	6	12002	0.0104167	0.46
	6	12501	0.0104167	0.96
	6	12502	0.0104167	2.05
	6	12001	0.333333	45.69
	6	12002	0.333333	40.33
	6	12501	0.333333	66.98
	6	12502	0.333333	52.33
	6	12001	1	128.61
	6	12002	1	115.16
	6	12501	1	150.21
	6	12502	1	120.02
	6	12001	3	139.35
	6	12002	3	138.61
	6	12501	3	133.82
	6	12502	3	145.81
	6	12001	7	76.37
	6	12002	7	100.23
	6	12501	7	71.13
	6	12502	7	76.06
	6	12001	14	19.3
	6	12002	14	25.48
	6	12501	14	20.23
	6	12502	14	19.61
	6	12001	21	4.3
	6	12002	21	16.31
	6	12501	21	10.84
	6	12502	21	8.74
	6	12001	28	0.13
	6	12002	28	11.16
	6	12501	28	5.3
	6	12502	28	3.72
	6	12001	35
	6	12002	35	6.51
	6	12501	35	1.68
	6	12502	35	1.89
