# Supplementary material for: gPKPDSim: a SimBiology®-based GUI application for PKPD modeling in drug development
Source: J Pharmacokinet Pharmacodyn. 2018 Jan 4;45(2):259–75. doi: 10.1007/s10928-017-9562-9 (PMC5845055; doi:10.1007/s10928-017-9562-9)
Supplement: Supplementary file 2 — Electronic supplementary material 2 (ZIP 7898 kb) [file 10928_2017_9562_MOESM2_ESM.zip › Supplementary Material/5) NCA/dataset02_NCA.xlsx]

## Sheet: NCA_serial
	gPKPDSim																								WinNonLin																								%Absolute Difference
	Group/Animal ID																								Group/Animal ID																								Group/Animal ID
Parameter	2001	2002	2501	2502	4001	4002	4501	4502	6001	6002	6501	6502	8001	8002	8501	8502	10001	10002	10501	10502	12001	12002	12501	12502	2001	2002	2501	2502	4001	4002	4501	4502	6001	6002	6501	6502	8001	8002	8501	8502	10001	10002	10501	10502	12001	12002	12501	12502	2001
Lambda_Z	0.319972	0.0917221	0.0748128	0.0918725	0.0687819	0.0376267	0.324711	0.0795425	0.0776987	0.0660936	0.104092	0.0726599	0.100379	0.131347	0.252134	0.176991		0.341263	0.13392	0.314175	0.294699	0.0639015	0.131236	0.112465	0.319972	0.0917221	0.0748128	0.0918725	0.0687819	0.0376267	0.324711	0.0795425	0.0776987	0.0660936	0.104092	0.0726599	0.100379	0.131347	0.252134	0.176991		0.341263	0.13392	0.314175	0.294699	0.0639015	0.131236	0.112465	1.27215e-06
R2	0.970212	0.99464	0.994741	0.99966	0.991761	0.940985	0.936766	0.971675	0.978037	0.997478	0.998986	0.99658	0.991631	0.992494	0.994025	0.988256		0.996923	0.930793	0.904924	0.942327	0.995309	0.988474	0.997818	0.970212	0.99464	0.994741	0.99966	0.991761	0.940985	0.936766	0.971675	0.978037	0.997478	0.998986	0.99658	0.991631	0.992494	0.994025	0.988256		0.996923	0.930793	0.904924	0.942327	0.995309	0.988474	0.997818	2.87469e-07
adjusted_R2	0.940423	0.992854	0.992988	0.99949	0.983522	0.911477	0.873531	0.957512	0.970716	0.996637	0.998648	0.995439	0.988841	0.989992	0.991037	0.982384		0.993845	0.861587	0.809849	0.91349	0.992963	0.985593	0.996726	0.940423	0.992854	0.992988	0.99949	0.983522	0.911477	0.873531	0.957512	0.970716	0.996637	0.998648	0.995439	0.988841	0.989992	0.991037	0.982384		0.993845	0.861587	0.809849	0.91349	0.992963	0.985593	0.996726	4.70201e-07
Num_points	3	5	5	4	3	4	3	4	5	5	5	5	5	5	4	4		3	3	3	4	4	6	4	3	5	5	4	3	4	3	4	5	5	5	5	5	5	4	4	0	3	3	3	4	4	6	4	0
AUC_0_last	1071.82	1375.5	1403.85	1076.18	204.116	110.495	150	138.81	1652.72	1485.29	1505.98	1714.72	563.58	286.553	410.732	355.89	52.1215	32.781	89.5909	44.4152	1198.01	1534.11	1286.73	1273.14	1071.82	1375.5	1403.85	1076.18	204.113	110.494	149.998	138.808	1652.72	1485.28	1505.98	1714.72	563.579	286.552	410.731	355.883	52.118	32.7786	89.589	44.4128	1198.01	1534.11	1286.73	1273.13	0.000586671
Tlast	35	35	35	35	35	35	28	35	35	35	35	35	35	28	21	28	7	14	21	14	28	35	35	35	35	35	35	35	35	35	28	35	35	35	35	35	35	28	21	28	7	14	21	14	28	35	35	35	0
C_max	85	84.05	101.72	81.36	19.86	9.21	18.44	17.34	138.7	90.4	126.15	117.5	58.6	30.98	73.66	58.04	18.57	5.7	30.44	13.48	139.35	138.61	150.21	145.81	85	84.05	101.72	81.36	19.86	9.21	18.44	17.34	138.7	90.4	126.15	117.5	58.6	30.98	73.66	58.04	18.57	5.7	30.44	13.48	139.35	138.61	150.21	145.81	0
C_max_Dose	8.5	8.405	10.172	8.136	1.986	0.921	1.844	1.734	13.87	9.04	12.615	11.75	5.86	3.098	7.366	5.804	1.857	0.57	3.044	1.348	13.935	13.861	15.021	14.581	8.5	8.405	10.172	8.136	1.986	0.921	1.844	1.734	13.87	9.04	12.615	11.75	5.86	3.098	7.366	5.804	1.857	0.57	3.044	1.348	13.935	13.861	15.021	14.581	0
T_max	3	3	3	3	3	1	1	1	3	3	1	3	1	1	1	1	1	0.333333	1	1	3	3	1	3	3	3	3	3	3	1	1	1	3	3	1	3	1	1	1	1	1	0.333333	1	1	3	3	1	3	0
MRT	9.23056	12.5258	13.5007	11.6246	13.3235	19.8267	6.45186	12.4378	13.1802	15.8814	10.0006	14.0924	9.22001	7.68155	4.18106	4.60314		3.9358	3.31515	2.40651	5.77703	11.1895	7.32604	7.22054	9.23061	12.5258	13.5007	11.6246	13.3237	19.8268	6.45197	12.438	13.1802	15.8814	10.0006	14.0924	9.22004	7.68158	4.18107	4.60323		3.93608	3.31522	2.40663	5.77706	11.1895	7.32607	7.2206	0.000582476
T_half	2.16627	7.55703	9.26509	7.54467	10.0775	18.4217	2.13466	8.71418	8.92096	10.4874	6.65899	9.53961	6.9053	5.27721	2.74912	3.91628		2.03112	5.17585	2.20625	2.35205	10.8471	5.28168	6.16321	2.16628	7.55703	9.26509	7.54467	10.0775	18.4217	2.13466	8.71418	8.92096	10.4874	6.65899	9.53961	6.9053	5.27721	2.74912	3.91628		2.03112	5.17585	2.20625	2.35205	10.8471	5.28168	6.16321	4.73629e-07
AUC_infinity	1072.29	1446.37	1515.06	1125.49	223.597	135.477	150.123	149.371	1779.75	1659.29	1548.64	1868.17	577.826	294.548	412.754	357.924		33.1619	91.4577	44.8926	1198.45	1635.99	1299.53	1289.94	1072.29	1446.37	1515.06	1125.48	223.595	135.476	150.121	149.369	1779.75	1659.28	1548.63	1868.17	577.825	294.546	412.753	357.917		33.1596	91.4558	44.8903	1198.45	1635.98	1299.53	1289.93	0.000585588
AUC_infinity_dose	107.229	144.637	151.506	112.549	22.3597	13.5477	15.0123	14.9371	177.975	165.929	154.864	186.817	57.7826	29.4548	41.2754	35.7924		3.31619	9.14577	4.48926	119.845	163.599	129.953	128.994	107.229	144.637	151.506	112.548	22.3595	13.5476	15.0121	14.9369	177.975	165.928	154.863	186.817	57.7825	29.4546	41.2753	35.7917		3.31596	9.14558	4.48903	119.845	163.598	129.953	128.993	0.000585588
AUC_extrap_percent	0.0437185	4.89959	7.34034	4.38099	8.71292	18.4402	0.0820568	7.06993	7.13747	10.4862	2.75434	8.21415	2.46545	2.71402	0.490057	0.568276		1.14872	2.04115	1.06352	0.0368081	6.22716	0.985074	1.30279	0.0437188	4.89959	7.34035	4.381	8.71302	18.4403	0.0820583	7.07002	7.13747	10.4862	2.75434	8.21416	2.46545	2.71403	0.490058	0.568288		1.1488	2.0412	1.06357	0.0368083	6.22717	0.985078	1.3028	0.000583473
CL	9.32581	6.91386	6.60038	8.88504	44.7232	73.8131	66.6118	66.9476	5.61877	6.02669	6.4573	5.35282	17.3062	33.9504	24.2275	27.9389		301.551	109.34	222.754	8.34408	6.11252	7.69507	7.75229	9.32586	6.91386	6.60038	8.88506	44.7237	73.8137	66.613	66.9484	5.61877	6.02671	6.4573	5.35283	17.3063	33.9505	24.2275	27.9394		301.572	109.343	222.766	8.34412	6.11253	7.6951	7.75235	0.000583293
V_z	29.1457	75.3783	88.2253	96.7106	650.218	1961.72	205.142	841.658	72.3148	91.1842	62.0346	73.6695	172.409	258.478	96.0896	157.855		883.632	816.461	709.012	28.3139	95.6553	58.6354	68.9305	29.1459	75.3784	88.2253	96.7108	650.226	1961.74	205.146	841.669	72.3148	91.1845	62.0346	73.6696	172.409	258.479	96.0899	157.858		883.694	816.479	709.049	28.3141	95.6555	58.6356	68.931	0.000583473
AUMC_0_last	9880	14864	15075.5	10820.9	2014	1147.74	964.746	1355.46	17376.5	17629.3	13584.5	18844.1	4687.03	1977.89	1675.25	1579.13	99.1227	124.069	250.054	99.8306	6909.65	13146	8974.83	8576.47	9880	14864	15075.5	10820.9	2014	1147.74	964.746	1355.46	17376.5	17629.3	13584.5	18844.1	4687.03	1977.89	1675.25	1579.13	99.1227	124.069	250.054	99.8306	6909.65	13146	8974.83	8576.47	7.19359e-08
AUMC	9897.87	18117	20454.4	13083.3	2979.11	2686.07	968.575	1857.84	23457.4	26351.8	15487.2	26327	5327.57	2262.58	1725.75	1647.58		130.519	303.196	108.034	6923.5	18305.9	9520.43	9314.07	9897.87	18117	20454.4	13083.3	2979.11	2686.07	968.575	1857.84	23457.4	26351.8	15487.2	26327	5327.57	2262.58	1725.75	1647.58		130.519	303.196	108.034	6923.5	18305.9	9520.43	9314.07	2.63935e-08
AUMC_extrap_percent	0.180572	17.9552	26.2971	17.2927	32.3958	57.2707	0.395281	27.041	25.9232	33.0999	12.2855	28.4228	12.023	12.5828	2.92625	4.15423		4.94136	17.5274	7.59373	0.200021	28.1871	5.73075	7.91927	0.180572	17.9552	26.2971	17.2927	32.3958	57.2707	0.395281	27.041	25.9232	33.0999	12.2855	28.4228	12.023	12.5828	2.92625	4.15423		4.94136	17.5274	7.59373	0.200021	28.1871	5.73075	7.91927	1.4107e-06
V_ss
C_0
																																																Average:	0.000586671
																																																Total Average:
[truncated: 23 more columns]
