# Supplementary material for: gPKPDSim: a SimBiology®-based GUI application for PKPD modeling in drug development
Source: J Pharmacokinet Pharmacodyn. 2018 Jan 4;45(2):259–75. doi: 10.1007/s10928-017-9562-9 (PMC5845055; doi:10.1007/s10928-017-9562-9)
Supplement: Supplementary file 2 — Electronic supplementary material 2 (ZIP 7898 kb) [file 10928_2017_9562_MOESM2_ESM.zip › Supplementary Material/5) NCA/dataset03__IV_SD.xlsx]

## Sheet: historicaldataset3_IV_SD
Include	Group	Animal_ID	Time	Conc_ugpermL	DoseIV_ugperkg
	1		0		10000
	1	1A	0.01	182.3
	1	1B	0.01	206.9
	1	1C	0.01	241.6
	1	1D	0.04	239.02
	1	1E	0.04	194.37
	1	1F	0.04	216.39
	1	1G	0.25	165.22
	1	1H	0.25	62.4
	1	1I	0.25	169.86
	1	1A	1	79.26
	1	1B	1	86.14
	1	1C	1	75.81
	1	1D	3	66.29
	1	1E	3	70.25
	1	1F	3	78.76
	1	1G	7	62.66
	1	1H	7	41.7
	1	1I	7	59.83
	1	1A	14	34.91
	1	1B	14	32.06
	1	1C	14	39.02
	1	1D	21	42.41
	1	1E	21	33.41
	1	1F	21	40.6
	1	1G	28	18.9
	1	1H	28	17.31
	1	1I	28	25.58
	2		0		10000
	2	3A	0.01	111.16
	2	3B	0.01	96.29
	2	3C	0.01	112.47
	2	3D	0.04	91.07
	2	3E	0.04	77.31
	2	3F	0.04	65.07
	2	3G	0.25	61.15
	2	3H	0.25	54.82
	2	3I	0.25	40.87
	2	3A	1	20.7
	2	3B	1	22.19
	2	3C	1	29.24
	2	3D	3	13.79
	2	3E	3	11.54
	2	3F	3	10.61
	2	3G	7	8.76
	2	3H	7	8.82
	2	3I	7	7.56
	2	3A	14	3.85
	2	3B	14	4.38
	2	3C	14	3.05
	2	3D	21	2.78
	2	3E	21	0.3
	2	3F	21	2.16
	2	3G	28	0.93
	2	3H	28	1.8
	2	3I	28	0.79
	3		0		10000
	3	5A	0.01	192.93
	3	5B	0.01	234.22
	3	5C	0.01	202.82
	3	5D	0.04	156.04
	3	5E	0.04	164.39
	3	5F	0.04	194.71
	3	5G	0.25	130.21
	3	5H	0.25	114.71
	3	5I	0.25	140.27
	3	5A	1	75.98
	3	5B	1	81.47
	3	5C	1	82.31
	3	5D	3	65.02
	3	5E	3	62.62
	3	5F	3	85.32
	3	5G	7	66.49
	3	5H	7	61.36
	3	5I	7	73.12
	3	5A	14	48.5
	3	5B	14	64.48
	3	5C	14	59.6
	3	5D	21	38.43
	3	5E	21	37.42
	3	5F	21	60.74
	3	5G	28	26.12
	3	5H	28	17.85
	3	5I	28	33.41
	4		0		10000
	4	7A	0.01	141.21
	4	7B	0.01	128.89
	4	7C	0.01	179.35
	4	7D	0.04	171.95
	4	7E	0.04	163.06
	4	7F	0.04	146.43
	4	7G	0.25	112.36
	4	7H	0.25	104.38
	4	7I	0.25	102.43
	4	7A	1	59.83
	4	7B	1	67.01
	4	7C	1	65.47
	4	7D	3	53.92
	4	7E	3	46.53
	4	7F	3	59.85
	4	7G	7	35.27
	4	7H	7	36.81
	4	7I	7	43.35
	4	7A	14	25.39
	4	7B	14	19.08
	4	7C	14	20.47
	4	7D	21	23.62
	4	7E	21	21.3
	4	7F	21	18.15
	4	7G	28	11.7
	4	7H	28	12.71
	4	7I	28	13.06
	5		0		10000
	5	11A	0.01	73.18
	5	11B	0.01	76.83
	5	11C	0.01	67.21
	5	11D	0.04	62.91
	5	11E	0.04	74.47
	5	11F	0.04	74.96
	5	11G	0.25	50.65
	5	11H	0.25	47.87
	5	11I	0.25	29.51
	5	11A	1	25.68
	5	11B	1	26.05
	5	11C	1	26.02
	5	11D	3	19.64
	5	11E	3	19.56
	5	11F	3	17.6
	5	11G	7	15.06
	5	11H	7	13.43
	5	11I	7	8.62
	5	11A	14	8.89
	5	11B	14	6.46
	5	11C	14	7
	5	11D	21	3.65
	5	11E	21	3.66
	5	11F	21	3.8
	5	11G	28	2.17
	5	11H	28	2.13
	5	11I	28	1.94
	6		0		10000
	6	9A	0.01	311.53
	6	9B	0.01	306.43
	6	9C	0.01	313.72
	6	9D	0.04	234.64
	6	9E	0.04	252.86
	6	9F	0.04	244.31
	6	9G	0.25	200.42
	6	9H	0.25	172.45
	6	9I	0.25	167.39
	6	9A	1	145.22
	6	9B	1	170.05
	6	9C	1	205.84
	6	9D	3	137.03
	6	9E	3	127.77
	6	9F	3	118.25
	6	9G	7	95.71
	6	9H	7	96.8
	6	9I	7	86.33
	6	9A	14	65.7
	6	9B	14	61.11
	6	9C	14	62.68
	6	9D	21	41.48
	6	9E	21	32.49
	6	9F	21	48.72
	6	9G	28	41.18
	6	9H	28	32.89
	6	9I	28	34.94
