# Supplementary material for: gPKPDSim: a SimBiology®-based GUI application for PKPD modeling in drug development
Source: J Pharmacokinet Pharmacodyn. 2018 Jan 4;45(2):259–75. doi: 10.1007/s10928-017-9562-9 (PMC5845055; doi:10.1007/s10928-017-9562-9)
Supplement: Supplementary file 2 — Electronic supplementary material 2 (ZIP 7898 kb) [file 10928_2017_9562_MOESM2_ESM.zip › Supplementary Material/5) NCA/dataset03_NCA.xlsx]

## Sheet: NCA_serial
	gPKPDSim						WinNonLin						%Absolute Difference
	Group/Animal ID						Group/Animal ID						Group/Animal ID
Parameter	1	2	3	4	5	6	1	2	3	4	5	6	1	2	3	4	5	6
Lambda_Z	0.0439911	0.0969152	0.0383389	0.054233	0.0877127	0.0515272	0.0439911	0.0969152	0.0383389	0.054233	0.0877127	0.0515272	1.60671e-07	2.88902e-07	1.99629e-08	1.17765e-07	5.17457e-07	1.66001e-07
R2	0.892837	0.987771	0.90005	0.943039	0.997742	0.964763	0.892837	0.987771	0.90005	0.943039	0.997742	0.964763	5.14628e-07	2.26177e-07	3.55783e-07	1.63331e-07	4.24836e-07	3.3168e-07
adjusted_R2	0.857115	0.983695	0.866734	0.924052	0.99699	0.953017	0.857115	0.983695	0.866734	0.924052	0.99699	0.953017	4.51937e-07	3.02819e-07	2.7656e-07	2.2225e-07	2.32536e-07	2.51842e-07
Num_points	5	5	5	5	5	5	5	5	5	5	5	5	0	0	0	0	0	0
AUC_0_last	1312.76	194.9	1590.53	876.539	276.615	2112.31	1312.76	194.9	1590.53	876.539	276.615	2112.31	3.80877e-06	1.07428e-06	1.72928e-06	3.80284e-07	3.23373e-07	1.66122e-06
Tlast	28	28	28	28	28	28	28	28	28	28	28	28	0	0	0	0	0	0
C_max	216.593	106.64	209.99	160.48	72.4067	310.56	216.593	106.64	209.99	160.48	72.4067	310.56	1.53898e-06	1.3326e-14	0	0	4.60363e-07	0
C_max_Dose	21.6593	10.664	20.999	16.048	7.24067	31.056	21.6593	10.664	20.999	16.048	7.24067	31.056	1.53898e-06	1.66575e-14	0	0	4.60363e-07	0
T_max	0.04	0.01	0.01	0.04	0.01	0.01	0.04	0.01	0.01	0.04	0.01	0.01	0	0	0	0	0	0
MRT	21.235	8.08821	24.1188	17.342	10.3234	19.231	21.235	8.08821	24.1188	17.342	10.3234	19.231	9.26207e-07	1.95775e-07	1.20164e-06	3.47729e-07	7.14861e-07	1.60856e-06
T_half	15.7565	7.1521	18.0795	12.7809	7.90247	13.4521	15.7565	7.1521	18.0795	12.7809	7.90247	13.4521	1.61228e-06	2.44915e-07	1.84403e-06	3.44444e-07	3.3921e-07	2.55978e-07
AUC_infinity	1780.96	207.007	2263.3	1106.84	300.329	2817.5	1780.96	207.007	2263.3	1106.84	300.329	2817.5	1.94071e-07	2.24311e-06	7.63526e-07	1.76675e-06	1.71113e-07	5.96561e-07
AUC_infinity_dose	178.096	20.7007	226.33	110.684	30.0329	281.75	178.096	20.7007	226.33	110.684	30.0329	281.75	1.94071e-07	2.24311e-06	7.63526e-07	1.76675e-06	1.71113e-07	5.96561e-07
AUC_extrap_percent	26.2892	5.8485	29.7253	20.8072	7.89594	25.0291	26.2892	5.8485	29.7253	20.8072	7.89594	25.0291	1.51822e-06	4.61328e-08	4.43947e-07	2.06426e-06	5.40576e-07	1.30658e-06
CL	5.61495	48.3075	4.41833	9.03472	33.2968	3.54925	5.61495	48.3075	4.41833	9.03472	33.2968	3.54925	5.33609e-07	8.28856e-07	2.91469e-07	3.97116e-07	1.14439e-06	4.8655e-08
V_z	127.638	498.451	115.244	166.591	379.612	68.881	127.638	498.451	115.244	166.591	379.612	68.881	2.24095e-06	9.06545e-08	4.0582e-07	7.45611e-08	9.28534e-07	5.73432e-07
AUMC_0_last	14065.9	1210.4	18202.4	8499.78	2166.09	20752.1	14065.9	1210.4	18202.4	8499.78	2166.09	20752.1	1.29391e-06	1.65234e-07	9.77891e-07	5.80407e-07	1.93898e-06	7.61369e-07
AUMC	37818.6	1674.32	54588	19194.8	3100.43	54183.4	37818.6	1674.32	54588	19194.8	3100.43	54183.4	8.58634e-07	2.08553e-06	1.12481e-07	5.58933e-07	6.82449e-07	4.4045e-07
AUMC_extrap_percent	62.8069	27.7076	66.6549	55.7183	30.1359	61.7002	62.8069	27.7076	66.6549	55.7183	30.1359	61.7002	6.19953e-07	1.42132e-06	5.4848e-07	5.69306e-07	1.43858e-07	1.79138e-07
V_ss
C_0	210.267	118.45	224.559	149.817	72.9572	336.59	210.267	118.45	224.559	149.817	72.9572	336.59	1.58529e-06	1.76201e-06	1.89592e-06	2.22494e-06	5.94278e-07	4.00543e-07
												Max Abs Diff	3.80877e-06	2.24311e-06	1.89592e-06	2.22494e-06	1.93898e-06	1.66122e-06
												Total Error	3.80877e-06
