# Supplementary material for: gPKPDSim: a SimBiology®-based GUI application for PKPD modeling in drug development
Source: J Pharmacokinet Pharmacodyn. 2018 Jan 4;45(2):259–75. doi: 10.1007/s10928-017-9562-9 (PMC5845055; doi:10.1007/s10928-017-9562-9)
Supplement: Supplementary file 2 — Electronic supplementary material 2 (ZIP 7898 kb) [file 10928_2017_9562_MOESM2_ESM.zip › Supplementary Material/5) NCA/dataset04__SC_SD.xlsx]

## Sheet: historicaldataset4_SC_SD
Include	Group	Animal_ID	Time	Conc_ugpermL	DoseSC_ugperkg
	1		0		10000
	1	1A	0.01	1.31
	1	1B	0.01	1.82
	1	1C	0.01	0.84
	1	1D	0.04	7.3
	1	1E	0.04	8.05
	1	1F	0.04	8.82
	1	1G	0.25	40.91
	1	1H	0.25	29.84
	1	1I	0.25	37.44
	1	1A	1	53.86
	1	1B	1	59.6
	1	1C	1	76.66
	1	1D	3	47.49
	1	1E	3	54.24
	1	1F	3	52.22
	1	1G	7	52.63
	1	1H	7	39.18
	1	1I	7	40.82
	1	1A	14	29.17
	1	1B	14	34.98
	1	1C	14	34.33
	1	1D	21	20.65
	1	1E	21	11.96
	1	1F	21	26.12
	1	1G	28	21.12
	1	1H	28	18.02
	1	1I	28	21.05
	2		0		10000
	2	3A	0.01	0.43
	2	3B	0.01	0.24
	2	3C	0.01	0.31
	2	3D	0.04	91.07
	2	3E	0.04	77.31
	2	3F	0.04	1.59
	2	3G	0.25	5.97
	2	3H	0.25	6.55
	2	3I	0.25	5.47
	2	3A	1	6.45
	2	3B	1	5.25
	2	3C	1	7.22
	2	3D	3	13.79
	2	3E	3	0.07
	2	3F	3	8.34
	2	3G	7	3.79
	2	3H	7	5.95
	2	3I	7	3.95
	2	3A	14	2.6
	2	3B	14	2.44
	2	3C	14	2.68
	2	3D	21	2.78
	2	3E	21	0.3
	2	3F	21	1.8
	2	3G	28	0.72
	2	3H	28	0.64
	2	3I	28	0.22
	3		0		10000
	3	5A	0.01	2.37
	3	5B	0.01	1.82
	3	5C	0.01	0.73
	3	5D	0.04	11.22
	3	5E	0.04	14.72
	3	5F	0.04	9.46
	3	5G	0.25	61.15
	3	5H	0.25	38.96
	3	5I	0.25	35.92
	3	5A	1	100.76
	3	5B	1	93.17
	3	5C	1	99.7
	3	5D	3	86.99
	3	5E	3	80.58
	3	5F	3	70.25
	3	5G	7	85.38
	3	5H	7	60.89
	3	5I	7	34.47
	3	5A	14	48.57
	3	5B	14	49.16
	3	5C	14	48.61
	3	5D	21	37.26
	3	5E	21	38.05
	3	5F	21	29.89
	3	5G	28	28.05
	3	5H	28	21.96
	3	5I	28	11.15
	4		0		10000
	4	7A	0.01
	4	7B	0.01	0.8
	4	7C	0.01	0.47
	4	7D	0.04	5.82
	4	7E	0.04	12.91
	4	7F	0.04	5.92
	4	7G	0.25	18.75
	4	7H	0.25	33.1
	4	7I	0.25	16.54
	4	7A	1	0.13
	4	7B	1	32.18
	4	7C	1	30.07
	4	7D	3	30.88
	4	7E	3	20.85
	4	7F	3	32.66
	4	7G	7	20.48
	4	7H	7	26.54
	4	7I	7	20.38
	4	7A	14	0.06
	4	7B	14	16.27
	4	7C	14	10.46
	4	7D	21	8.93
	4	7E	21	6.21
	4	7F	21	9.97
	4	7G	28	7.47
	4	7H	28	9.63
	4	7I	28	5.77
	5		0		10000
	5	11A	0.01	0.32
	5	11B	0.01	0.44
	5	11C	0.01	0.45
	5	11D	0.04	2.3
	5	11E	0.04	2.74
	5	11F	0.04	1.33
	5	11G	0.25	12.64
	5	11H	0.25	14.16
	5	11I	0.25	15.05
	5	11A	1	11.12
	5	11B	1	16.65
	5	11C	1	14.74
	5	11D	3	14.06
	5	11E	3	15.29
	5	11F	3	12.36
	5	11G	7	10.71
	5	11H	7	13.42
	5	11I	7	10.03
	5	11A	14	5.07
	5	11B	14	4.46
	5	11C	14	5.22
	5	11D	21	2.46
	5	11E	21	2.22
	5	11F	21	2.27
	5	11G	28	1.77
	5	11H	28	1.81
	5	11I	28	1.65
	6		0		10000
	6	9A	0.01	2.15
	6	9B	0.01	3.62
	6	9C	0.01	1.5
	6	9D	0.04	18.91
	6	9E	0.04	13.54
	6	9F	0.04	13.25
	6	9G	0.25	68.11
	6	9H	0.25	50.18
	6	9I	0.25	79.06
	6	9A	1	95.87
	6	9B	1	101.74
	6	9C	1	96.82
	6	9D	3	105.79
	6	9E	3	98.14
	6	9F	3	93.06
	6	9G	7	86.81
	6	9H	7	73.97
	6	9I	7	74.8
	6	9A	14	38.2
	6	9B	14	53.07
	6	9C	14	45.04
	6	9D	21	39.38
	6	9E	21	45.73
	6	9F	21	38.96
	6	9G	28	33.75
	6	9H	28	32.25
	6	9I	28	29.47
