# Supplementary material for: gPKPDSim: a SimBiology®-based GUI application for PKPD modeling in drug development
Source: J Pharmacokinet Pharmacodyn. 2018 Jan 4;45(2):259–75. doi: 10.1007/s10928-017-9562-9 (PMC5845055; doi:10.1007/s10928-017-9562-9)
Supplement: Supplementary file 2 — Electronic supplementary material 2 (ZIP 7898 kb) [file 10928_2017_9562_MOESM2_ESM.zip › Supplementary Material/5) NCA/dataset04_NCA.xlsx]

## Sheet: NCA_serial
	gPKPDSim						WinNonLin						%Absolute Difference
	Group/Animal ID						Group/Animal ID						Group/Animal ID
Parameter	1	2	3	4	5	6	1	2	3	4	5	6	1	2	3	4	5	6
Lambda_Z	0.0419913	0.0987406	0.0509207	0.0113002	0.0899088	0.0400543	0.0419913	0.0987406	0.0509207	0.0113002	0.0899088	0.0400543	5.82387e-07	6.28695e-09	1.91311e-08	9.61949e-07	2.43251e-07	3.32047e-07
R2	0.929537	0.973958	0.974621	0.989166	0.97508	0.908476	0.929537	0.973958	0.974621	0.989166	0.97508	0.908476	5.3019e-08	4.09325e-07	1.13696e-07	1.71777e-07	4.5661e-07	6.18445e-08
adjusted_R2	0.90605	0.965278	0.966161	0.978331	0.966774	0.862714	0.90605	0.965278	0.966161	0.978331	0.966774	0.862714	7.25245e-08	4.85297e-07	4.9793e-07	3.47358e-07	2.69255e-07	4.81879e-07
Num_points	5	5	5	3	5	4	5	5	5	3	5	4	0	0	0	0	0	0
AUC_0_last	939.599	96.8987	1385.26	396.273	187.516	1616.23	939.592	96.8971	1385.25	396.27	187.514	1616.22	0.000704206	0.00168529	0.000590747	0.00080038	0.00107725	0.000750722
Tlast	28	28	28	28	28	28	28	28	28	28	28	28	0	0	0	0	0	0
C_max	63.3733	56.6567	97.8767	28.13	14.17	98.9967	63.3733	56.6567	97.8767	28.13	14.17	98.9967	5.25984e-07	5.88339e-07	3.40565e-07	0	0	3.36712e-07
C_max_Dose	6.33733	5.66567	9.78767	2.813	1.417	9.89967	6.33733	5.66567	9.78767	2.813	1.417	9.89967	5.25984e-07	5.88339e-07	3.40565e-07	0	0	3.36712e-07
T_max	1	0.04	1	3	1	3	1	0.04	1	3	1	3	0	0	0	0	0	0
MRT	24.7448	9.76439	19.1411	77.1238	11.2925	24.8015	24.745	9.76454	19.1412	77.124	11.2927	24.8016	0.000466197	0.00159775	0.00045906	0.000296981	0.000975761	0.000501247
T_half	16.5069	7.01988	13.6123	61.3394	7.70945	17.3052	16.5069	7.01988	13.6123	61.3394	7.70945	17.3052	9.0002e-07	5.61265e-07	1.57214e-06	1.10051e-07	2.48872e-07	2.94451e-07
AUC_infinity	1417.4	102.233	1785.62	1070.89	206.906	2410.74	1417.39	102.231	1785.61	1070.89	206.904	2410.73	0.00046579	0.00159806	0.000456847	0.000298887	0.000974151	0.000503985
AUC_infinity_dose	141.74	10.2233	178.562	107.089	20.6906	241.074	141.739	10.2231	178.561	107.089	20.6904	241.073	0.00046579	0.00159806	0.000456847	0.000298887	0.000974151	0.000503985
AUC_extrap_percent	33.7095	5.21736	22.4214	62.996	9.3714	32.9569	33.7097	5.21745	22.4215	62.9962	9.37149	32.9571	0.000465495	0.00159692	0.00045852	0.000296693	0.000974435	0.000501254
CL	7.05519	97.8162	5.6003	9.338	48.3311	4.14811	7.05522	97.8178	5.60032	9.33803	48.3315	4.14813	0.000467194	0.00159751	0.000459929	0.000296997	0.000974179	0.000502455
V_z	168.016	990.639	109.981	826.358	537.557	103.562	168.016	990.655	109.981	826.36	537.562	103.563	0.000466473	0.00159766	0.000457087	0.000296468	0.000975452	0.000506076
AUMC_0_last	10316.4	794.872	15106.2	4002.12	1577.91	17708.1	10316.4	794.872	15106.2	4002.12	1577.91	17708.1	1.26013e-06	3.35484e-07	2.74943e-06	8.41221e-07	6.75998e-07	2.00285e-06
AUMC	35073.2	998.238	34178.7	82591.3	2336.5	59789.9	35073.2	998.238	34178.7	82591.3	2336.5	59789.9	8.62491e-07	2.82066e-07	5.92417e-07	2.57208e-07	1.97389e-06	7.64168e-07
AUMC_extrap_percent	70.586	20.3725	55.8024	95.1543	32.4667	70.3828	70.586	20.3725	55.8024	95.1543	32.4667	70.3828	1.78954e-07	2.13614e-07	3.6383e-07	7.25875e-08	6.57141e-07	5.99749e-07
V_ss
C_0
												Max Abs Diff	0.000704206	0.00168529	0.000590747	0.00080038	0.00107725	0.000750722
												Total Error		0.00168529
