# Supplementary material for: gPKPDSim: a SimBiology®-based GUI application for PKPD modeling in drug development
Source: J Pharmacokinet Pharmacodyn. 2018 Jan 4;45(2):259–75. doi: 10.1007/s10928-017-9562-9 (PMC5845055; doi:10.1007/s10928-017-9562-9)
Supplement: Supplementary file 2 — Electronic supplementary material 2 (ZIP 7898 kb) [file 10928_2017_9562_MOESM2_ESM.zip › Supplementary Material/5) NCA/dataset05__IV_SD.xlsx]

## Sheet: historicaldataset5_IV_SD
Include	Group	Animal_ID	Time	Conc_ugpermL	DoseIV_ugperkg
	1		0		10000
	1	1A	0.01	241.56
	1	1B	0.01	275.23
	1	1C	0.01	288.79
	1	1A	0.04	264.24
	1	1B	0.04	296.88
	1	1C	0.04	305.67
	1	1A	0.25	167.3
	1	1B	0.25	199.33
	1	1C	0.25	206.11
	1	1A	1	91.31
	1	1B	1	101.91
	1	1C	1	88.02
	1	1A	3	63.82
	1	1B	3	58.27
	1	1C	3	78.08
	1	1A	7	54.19
	1	1B	7	69.91
	1	1C	7	62.9
	1	1A	14	40.25
	1	1B	14	31.75
	1	1C	14	30.76
	1	1A	21	25.71
	1	1B	21	19.69
	1	1C	21	24.71
	1	1A	28	18.23
	1	1B	28	10.42
	1	1C	28	13.62
	2		0		10000
	2	3G	0.01	144.85
	2	3H	0.01	172.7
	2	3I	0.01	202.53
	2	3G	0.04	358.18
	2	3H	0.04	261.06
	2	3I	0.04	221.25
	2	3G	0.25	115.21
	2	3H	0.25	121.83
	2	3I	0.25	132.75
	2	3G	1	58.76
	2	3H	1	50.61
	2	3I	1	57.26
	2	3G	3	24.29
	2	3H	3	21.98
	2	3I	3	26.23
	2	3G	7	19.27
	2	3H	7	15.27
	2	3I	7	20.2
	2	3G	14	13.56
	2	3H	14	8.09
	2	3I	14	12.87
	2	3G	21	6.21
	2	3H	21	4.22
	2	3I	21	7.57
	2	3G	28	3.72
	2	3H	28	1.81
	2	3I	28	3.29
	3		0		10000
	3	5M	0.01	285.98
	3	5N	0.01	239.63
	3	5O	0.01	284.18
	3	5M	0.04	285.48
	3	5N	0.04	248.36
	3	5O	0.04	268.17
	3	5M	0.25	184.02
	3	5N	0.25	174.36
	3	5O	0.25	238.97
	3	5M	1	127.91
	3	5N	1	124.88
	3	5O	1	146
	3	5M	3	105.34
	3	5N	3	99.46
	3	5O	3	120.21
	3	5M	7	105.87
	3	5N	7	82.57
	3	5O	7	102.01
	3	5M	14	74.01
	3	5N	14	72.89
	3	5O	14	75.33
	3	5M	21	71.45
	3	5N	21	73.59
	3	5O	21	90.09
	3	5M	28	22.19
	3	5N	28	28.65
	3	5O	28	29.61
	4		0		10000
	4	7S	0.01	225.31
	4	7T	0.01	217.11
	4	7U	0.01	231.44
	4	7S	0.04	191.71
	4	7T	0.04	181.41
	4	7U	0.04	173.03
	4	7S	0.25	166.22
	4	7T	0.25	151.4
	4	7U	0.25	132.08
	4	7S	1	84.8
	4	7T	1	92.5
	4	7U	1	91.04
	4	7S	3	50.18
	4	7T	3	58.22
	4	7U	3	52.2
	4	7S	7	30.31
	4	7T	7	36.5
	4	7U	7	34.02
	4	7S	14	18.8
	4	7T	14	18.11
	4	7U	14	18.75
	4	7S	21	13.53
	4	7T	21	14.4
	4	7U	21	11.8
	4	7S	28	5.86
	4	7T	28	7.72
	4	7U	28	7.16
	5		0		10000
	5	11EE	0.01	118.72
	5	11FF	0.01	136.82
	5	11GG	0.01	145.33
	5	11EE	0.04	126.62
	5	11FF	0.04	157.46
	5	11GG	0.04	148.51
	5	11EE	0.25	79.31
	5	11FF	0.25	79.14
	5	11GG	0.25	87.5
	5	11EE	1	29.54
	5	11FF	1	36.85
	5	11GG	1	36.58
	5	11EE	3	13.57
	5	11FF	3	17.43
	5	11GG	3	16.53
	5	11EE	7	8.57
	5	11FF	7	9.13
	5	11GG	7	12.09
	5	11EE	14	3.49
	5	11FF	14	3.9
	5	11GG	14	4.99
	5	11EE	21	1.17
	5	11FF	21	1.47
	5	11GG	21	2.67
	5	11EE	28	0.32
	5	11FF	28	0.4
	5	11GG	28	0.82
	6		0		10000
	6	9Y	0.01	459.71
	6	9Z	0.01	459.38
	6	9AA	0.01	503.62
	6	9Y	0.04	356.17
	6	9Z	0.04	401.88
	6	9AA	0.04	417.44
	6	9Y	0.25	370.28
	6	9Z	0.25	318.67
	6	9AA	0.25	371.54
	6	9Y	1	269.41
	6	9Z	1	229.67
	6	9AA	1	170.19
	6	9Y	3	210.35
	6	9Z	3	212.86
	6	9AA	3	202.63
	6	9Y	7	179.93
	6	9Z	7	168.21
	6	9AA	7	128.7
	6	9Y	14	94.2
	6	9Z	14	128.87
	6	9AA	14	67.35
	6	9Y	21	48.46
	6	9Z	21	77.46
	6	9AA	21	27.84
	6	9Y	28	27.56
	6	9Z	28	53.23
	6	9AA	28	15.37
