# Supplementary material for: gPKPDSim: a SimBiology®-based GUI application for PKPD modeling in drug development
Source: J Pharmacokinet Pharmacodyn. 2018 Jan 4;45(2):259–75. doi: 10.1007/s10928-017-9562-9 (PMC5845055; doi:10.1007/s10928-017-9562-9)
Supplement: Supplementary file 2 — Electronic supplementary material 2 (ZIP 7898 kb) [file 10928_2017_9562_MOESM2_ESM.zip › Supplementary Material/5) NCA/dataset05_NCA.xlsx]

## Sheet: NCA_serial
	gPKPDSim																		WinNonLin																		%Absolute Difference
	Group/Animal ID																		Group/Animal ID																		Group/Animal ID
Parameter	1A	1B	1C	3G	3H	3I	5M	5N	5O	7S	7T	7U	9AA	9Y	9Z	11EE	11FF	11GG	1A	1B	1C	3G	3H	3I	5M	5N	5O	7S	7T	7U	9AA	9Y	9Z	11EE	11FF	11GG	1A	1B	1C	3G	3H	3I	5M	5N	5O	7S	7T	7U	9AA
Lambda_Z	0.0510389	0.0750965	0.0691201	0.07687	0.0983813	0.0807345	0.0674702	0.0411538	0.0462076	0.0792451	0.0768759	0.0780944	0.104431	0.0846092	0.0555466	0.14906	0.146641	0.118152	0.0510389	0.0750965	0.0691201	0.07687	0.0983813	0.0807345	0.0674702	0.0411538	0.0462076	0.0792451	0.0768759	0.0780944	0.104431	0.0846092	0.0555466	0.14906	0.146641	0.118152	5.56011e-07	2.48979e-07	1.81011e-07	4.52606e-07	8.7283e-08	1.14395e-07	0	1.02244e-06	1.01755e-06	4.36276e-07	4.78122e-07	4.90069e-07	2.36679e-06
R2	0.994148	0.94968	0.979269	0.982064	0.996017	0.981084	0.804685	0.747304	0.726578	0.97593	0.972652	0.99331	0.996719	0.993524	0.991684	0.992105	0.993965	0.986751	0.994148	0.94968	0.979269	0.982064	0.996017	0.981084	0.804685	0.747304	0.726578	0.97593	0.972652	0.99331	0.996719	0.993524	0.991684	0.992105	0.993965	0.986751	8.71837e-09	8.73464e-08	4.34402e-07	4.86192e-07	4.20272e-07	1.10461e-07	2.48544e-07	2.49742e-09	6.43173e-07	1.69653e-07	4.46188e-07	1.30562e-07	5.00735e-07
adjusted_R2	0.992197	0.932907	0.972359	0.976085	0.994689	0.974778	0.707027	0.663072	0.635438	0.967906	0.963536	0.99108	0.995625	0.991365	0.988912	0.989473	0.991953	0.982335	0.992197	0.932907	0.972359	0.976085	0.994689	0.974778	0.707028	0.663072	0.635438	0.967906	0.963536	0.99108	0.995625	0.991365	0.988912	0.989473	0.991953	0.982335	3.47602e-07	2.3875e-07	1.023e-07	3.07737e-08	2.25998e-07	1.48234e-07	4.24312e-07	5.06464e-07	6.85817e-08	2.28079e-07	2.54598e-07	1.61859e-07	1.21549e-09
Num_points	5	5	5	5	5	5	4	5	5	5	5	5	5	5	5	5	5	5	5	5	5	5	5	5	4	5	5	5	5	5	5	5	5	5	5	5	0	0	0	0	0	0	0	0	0	0	0	0	0
AUC_0_last	1258.63	1234.18	1280.01	512.964	406.142	518.451	2299.8	2169.35	2538.03	789.151	857.123	797.866	2511.06	3318.36	3722.92	218.434	252.467	286.327	1258.63	1234.18	1280.01	512.964	406.142	518.451	2299.8	2169.35	2538.03	789.151	857.123	797.866	2511.06	3318.36	3722.92	218.434	252.467	286.327	3.97256e-06	0	3.90622e-06	2.21627e-14	0	0	6.95712e-07	2.30484e-06	1.24493e-06	5.81541e-07	8.0793e-09	1.85798e-07	6.13246e-07
Tlast	28	28	28	28	28	28	28	28	28	28	28	28	28	28	28	28	28	28	28	28	28	28	28	28	28	28	28	28	28	28	28	28	28	28	28	28	0	0	0	0	0	0	0	0	0	0	0	0	0
C_max	264.24	296.88	305.67	358.18	261.06	221.25	285.98	248.36	284.18	225.31	217.11	231.44	503.62	459.71	459.38	126.62	157.46	148.51	264.24	296.88	305.67	358.18	261.06	221.25	285.98	248.36	284.18	225.31	217.11	231.44	503.62	459.71	459.38	126.62	157.46	148.51	0	0	0	0	0	0	0	0	0	0	0	0	0
C_max_Dose	26.424	29.688	30.567	35.818	26.106	22.125	28.598	24.836	28.418	22.531	21.711	23.144	50.362	45.971	45.938	12.662	15.746	14.851	26.424	29.688	30.567	35.818	26.106	22.125	28.598	24.836	28.418	22.531	21.711	23.144	50.362	45.971	45.938	12.662	15.746	14.851	0	0	0	1.98376e-14	0	0	0	1.43047e-14	1.25016e-14	0	1.63637e-14	1.53505e-14	1.41087e-14
T_max	0.04	0.04	0.04	0.04	0.04	0.04	0.01	0.04	0.01	0.01	0.01	0.01	0.01	0.01	0.01	0.04	0.04	0.04	0.04	0.04	0.04	0.04	0.04	0.04	0.01	0.04	0.01	0.01	0.01	0.01	0.01	0.01	0.01	0.04	0.04	0.04	0	0	0	0	0	0	0	0	0	0	0	0	0
MRT	18.144	11.7569	13.2841	10.0609	7.45253	9.74922	14.9267	21.4431	19.0566	10.6191	11.3224	11.1702	9.32522	11.3234	17.5306	5.08986	5.10118	6.44705	18.144	11.7569	13.2841	10.0609	7.45253	9.74922	14.9267	21.4431	19.0566	10.6191	11.3224	11.1702	9.32522	11.3234	17.5306	5.08986	5.10118	6.44705	9.02772e-07	1.99496e-06	2.17121e-06	4.46644e-07	3.17521e-07	3.83249e-07	8.03931e-07	1.27487e-06	1.69537e-06	8.73694e-07	1.47193e-06	1.99131e-06	2.07993e-07
T_half	13.5808	9.23008	10.0282	9.01714	7.04552	8.58552	10.2734	16.8429	15.0007	8.74688	9.01644	8.87576	6.63735	8.19234	12.4787	4.65012	4.72682	5.86656	13.5808	9.23008	10.0282	9.01714	7.04552	8.58552	10.2734	16.8429	15.0007	8.74688	9.01644	8.87576	6.63735	8.19234	12.4787	4.65012	4.72682	5.86656	8.66583e-07	1.42031e-07	1.38122e-06	8.82635e-08	6.6701e-07	3.85563e-09	5.84033e-07	1.08882e-06	1.9034e-06	5.17112e-07	3.30806e-07	2.40281e-07	5.69928e-07
AUC_infinity	1615.81	1372.93	1477.06	561.357	424.54	559.202	2628.69	2865.52	3178.83	863.099	957.545	889.55	2658.24	3644.09	4681.22	220.58	255.194	293.267	1615.81	1372.93	1477.06	561.357	424.54	559.202	2628.69	2865.52	3178.83	863.099	957.545	889.55	2658.24	3644.09	4681.22	220.58	255.194	293.267	1.24617e-06	2.96356e-06	2.98072e-07	7.99991e-07	5.33715e-07	4.12541e-07	0	1.44823e-06	1.10807e-06	4.92583e-07	1.08513e-07	4.21595e-07	4.63315e-07
AUC_infinity_dose	161.581	137.293	147.706	56.1357	42.454	55.9202	262.869	286.552	317.883	86.3099	95.7545	88.955	265.824	364.409	468.122	22.058	25.5194	29.3267	161.581	137.293	147.706	56.1357	42.454	55.9202	262.869	286.552	317.883	86.3099	95.7545	88.955	265.824	364.409	468.122	22.058	25.5194	29.3267	1.24617e-06	2.96356e-06	2.98072e-07	7.99991e-07	5.33715e-07	4.12541e-07	0	1.44823e-06	1.10807e-06	4.92583e-07	1.08513e-07	4.21595e-07	4.63315e-07
AUC_extrap_percent	22.1052	10.1065	13.3406	8.62079	4.33359	7.28733	12.5114	24.2947	20.1585	8.56771	10.4874	10.3068	5.53667	8.93867	20.4711	0.973245	1.06889	2.36651	22.1052	10.1065	13.3406	8.62079	4.33359	7.28733	12.5114	24.2947	20.1585	8.56771	10.4874	10.3068	5.53667	8.93867	20.4711	0.973245	1.06889	2.36651	1.02172e-06	4.59623e-06	1.41461e-06	2.04147e-07	7.16286e-07	6.1462e-07	3.51679e-06	1.19875e-06	3.80382e-07	4.91619e-07	4.42709e-06	9.42944e-07	4.58513e-07
CL	6.18884	7.28369	6.77021	17.814	23.5549	17.8826	3.80418	3.48977	3.14581	11.5862	10.4434	11.2416	3.76189	2.74417	2.1362	45.3349	39.1858	34.0986	6.18884	7.28369	6.77021	17.814	23.5549	17.8826	3.80418	3.48977	3.14581	11.5862	10.4434	11.2416	3.76189	2.74417	2.1362	45.3349	39.1858	34.0986	1.7023e-07	1.71007e-07	2.55719e-07	8.44263e-08	9.31874e-07	1.80728e-06	3.68017e-07	9.72608e-07	8.70694e-08	3.29591e-07	4.41545e-06	2.28414e-06	8.30486e-07
V_z	121.257	96.991	97.9485	231.742	239.425	221.499	56.3831	84.7984	68.0799	146.207	135.847	143.949	36.0226	32.4335	38.4577	304.139	267.222	288.599	121.257	96.991	97.9485	231.742	239.425	221.499	56.3831	84.7984	68.0799	146.207	135.847	143.949	36.0226	32.4335	38.4577	304.139	267.222	288.599	1.81019e-06	2.75902e-07	1.35551e-07	5.38244e-07	6.93211e-07	1.00463e-06	1.77358e-08	4.6372e-08	4.32965e-07	2.28625e-06	1.90432e-06	2.86038e-06	4.5178e-07
AUMC_0_last	12318	10408.6	11253.3	3663.18	2461.75	3806.01	25154.2	25036.6	28767.4	6161.66	6723.64	6195.26	19258.4	28293.2	37980.3	1048.21	1206.81	1637.64	12318	10408.6	11253.3	3663.18	2461.75	3806.01	25154.2	25036.6	28767.4	6161.66	6723.64	6195.26	19258.4	28293.2	37980.3	1048.21	1206.81	1637.64	6.98163e-07	7.68597e-07	2.89694e-06	9.28154e-07	8.93673e-07	1.57646e-07	5.96322e-07	1.01451e-06	1.57122e-06	4.86882e-07	1.48729e-07	5.16524e-07	2.52358e-06
AUMC	29317.2	16141.4	19621.4	5647.75	3163.89	5451.78	39237.5	61445.7	60577.8	9165.35	10841.7	9936.42	24788.7	41263.6	82064.6	1122.72	1301.79	1890.71	29317.2	16141.4	19621.4	5647.75	3163.89	5451.78	39237.5	61445.7	60577.8	9165.35	10841.7	9936.42	24788.7	41263.6	82064.6	1122.72	1301.79	1890.71	1.30713e-06	1.78653e-06	2.53624e-06	5.57341e-07	4.85015e-07	3.15387e-07	4.33259e-07	2.36323e-07	2.66189e-07	1.37236e-08	1.65233e-06	2.8707e-07	1.59314e-06
AUMC_extrap_percent	57.9836	35.5162	42.6481	35.139	22.1924	30.1879	35.8925	59.2541	52.5117	32.7723	37.9837	37.651	22.3098	31.433	53.719	6.63674	7.29597	13.3847	57.9836	35.5162	42.6481	35.139	22.1924	30.1879	35.8925	59.2541	52.5117	32.7723	37.9837	37.651	22.3098	31.433	53.719	6.63674	7.29597	13.3847	3.26617e-07	8.10172e-07	5.20202e-07	5.59737e-07	1.68312e-06	7.34775e-07	6.96524e-07	1.70351e-07	4.6078e-07	1.14227e-07	8.23159e-07	1.10732e-06	1.78374e-06
V_ss	112.29	85.6335	89.9363	179.224	175.544	174.342	56.7836	74.8317	59.9485	123.035	118.244	125.571	35.0804	31.0734	37.4488	230.748	199.894	219.836	112.29	85.6335	89.9363	179.224	175.544	174.342	56.7836	74.8317	59.9485	123.035	118.244	125.571	35.0804	31.0734	37.4488	230.748	199.894	219.836	1.17409e-06	2.59343e-07	5.53187e-07	1.37824e-06	2.6748e-07	8.1411e-07	7.57261e-07	2.5267e-07	4.67618e-07	2.70564e-06	1.55138e-06	5.601e-07	8.09422e-08
C_0	241.56	275.23	288.79	144.85	172.7	202.53	286.147	239.63	289.726	237.771	230.508	255.002	536.133	500.525	480.32	118.72	136.82	145.33	241.56	275.23	288.79	144.85	172.7	202.53	286.147	239.63	289.726	237.771	230.508	255.002	536.133	500.525	480.32	118.72	136.82	145.33	3.52977e-14	2.06531e-14	0	1.96215e-14	3.29145e-14	1.40333e-14	4.19365e-07	0	2.23065e-07	9.05376e-07	1.67019e-06	1.37913e-06	3.77915e-08
																																				Max Abs Diff	3.97256e-06	4.59623e-06	3.90622e-06	1.37824e-06	1.68312e-06	1.80728e-06	3.51679e-06	2.30484e-06	1.9034e-06	2.70564e-06	4.42709e-06	2.86038e-06	2.52358e-06
																																				Total Error		4.59623e-06
[truncated: 5 more columns]
