# Supplementary material for: gPKPDSim: a SimBiology®-based GUI application for PKPD modeling in drug development
Source: J Pharmacokinet Pharmacodyn. 2018 Jan 4;45(2):259–75. doi: 10.1007/s10928-017-9562-9 (PMC5845055; doi:10.1007/s10928-017-9562-9)
Supplement: Supplementary file 2 — Electronic supplementary material 2 (ZIP 7898 kb) [file 10928_2017_9562_MOESM2_ESM.zip › Supplementary Material/5) NCA/dataset06__SC_SD.xlsx]

## Sheet: historicaldataset6_SC_SD
Include	Group	Animal_ID	Time	Conc_ugpermL	DoseSC_ugperkg
	1		0		10000
	1	1A	0.01
	1	1B	0.01
	1	1C	0.01	0.18
	1	1A	0.04	0.45
	1	1B	0.04	0.57
	1	1C	0.04	0.92
	1	1A	0.25	4.18
	1	1B	0.25	6.08
	1	1C	0.25	8.27
	1	1A	1	37.85
	1	1B	1	44.79
	1	1C	1	61.13
	1	1A	3	63.85
	1	1B	3	93.32
	1	1C	3	79.45
	1	1A	7	77.13
	1	1B	7	92.49
	1	1C	7	79.11
	1	1A	14	42.2
	1	1B	14	70.99
	1	1C	14	50.66
	1	1A	21	27.62
	1	1B	21	33.55
	1	1C	21	22.79
	1	1A	28	24.82
	1	1B	28	17.41
	1	1C	28	14.41
	2		0		10000
	2	3G	0.01	0.32
	2	3H	0.01	0.18
	2	3I	0.01	0.24
	2	3G	0.04	0.84
	2	3H	0.04	0.42
	2	3I	0.04	0.76
	2	3G	0.25	4.43
	2	3H	0.25	3.2
	2	3I	0.25	5.79
	2	3G	1	17.31
	2	3H	1	12.16
	2	3I	1	18.62
	2	3G	3	20.28
	2	3H	3	19.04
	2	3I	3	20.72
	2	3G	7	23.83
	2	3H	7	13.05
	2	3I	7	17.67
	2	3G	14	4.57
	2	3H	14
	2	3I	14	10.26
	2	3G	21	1.56
	2	3H	21
	2	3I	21	1.94
	2	3G	28	0.63
	2	3H	28
	2	3I	28	0.36
	3		0		10000
	3	5M	0.01	0.13
	3	5N	0.01	0.15
	3	5O	0.01
	3	5M	0.04	1.42
	3	5N	0.04	0.59
	3	5O	0.04	0.69
	3	5M	0.25	10.86
	3	5N	0.25	5.32
	3	5O	0.25	4.56
	3	5M	1	96.05
	3	5N	1	72.27
	3	5O	1	86.14
	3	5M	3	86.3
	3	5N	3	80.51
	3	5O	3	79.57
	3	5M	7	134.89
	3	5N	7	78.65
	3	5O	7	111.64
	3	5M	14	105.85
	3	5N	14	98.38
	3	5O	14	100.82
	3	5M	21	92.83
	3	5N	21	102.31
	3	5O	21	68.53
	3	5M	28	37.23
	3	5N	28	27.77
	3	5O	28	27.27
	4		0		10000
	4	7S	0.01	0.12
	4	7T	0.01	0.14
	4	7U	0.01	0.07
	4	7S	0.04	0.35
	4	7T	0.04	0.49
	4	7U	0.04	0.28
	4	7S	0.25	5.91
	4	7T	0.25	4.12
	4	7U	0.25	2.87
	4	7S	1	47.9
	4	7T	1	33.67
	4	7U	1	27.95
	4	7S	3	65.71
	4	7T	3	41.38
	4	7U	3	59.69
	4	7S	7	59.36
	4	7T	7	33.33
	4	7U	7	49.27
	4	7S	14	32.31
	4	7T	14	14.85
	4	7U	14	30
	4	7S	21	17.29
	4	7T	21	7.36
	4	7U	21	15.81
	4	7S	28	12.07
	4	7T	28	4.3
	4	7U	28	9.66
	5		0		10000
	5	11EE	0.01
	5	11FF	0.01
	5	11GG	0.01
	5	11EE	0.04	0.24
	5	11FF	0.04	0.37
	5	11GG	0.04	0.42
	5	11EE	0.25	1.3
	5	11FF	0.25	1.95
	5	11GG	0.25	1.38
	5	11EE	1	8.75
	5	11FF	1	10.57
	5	11GG	1	9.29
	5	11EE	3	13.8
	5	11FF	3	15.7
	5	11GG	3	15.22
	5	11EE	7	8.94
	5	11FF	7	11.02
	5	11GG	7	9.34
	5	11EE	14	4.99
	5	11FF	14	3.77
	5	11GG	14	2.97
	5	11EE	21	2.69
	5	11FF	21	0.29
	5	11GG	21	0.45
	5	11EE	28	0.97
	5	11FF	28
	5	11GG	28
	6		0		10000
	6	9Y	0.01	0.1
	6	9Z	0.01	0.18
	6	9AA	0.01	0.13
	6	9Y	0.04	0.42
	6	9Z	0.04	0.56
	6	9AA	0.04	0.42
	6	9Y	0.25	6.08
	6	9Z	0.25	5.52
	6	9AA	0.25	4.87
	6	9Y	1	64.71
	6	9Z	1	51.22
	6	9AA	1	62.29
	6	9Y	3	123.29
	6	9Z	3	119.11
	6	9AA	3	132.16
	6	9Y	7	117.16
	6	9Z	7	118.24
	6	9AA	7	106.1
	6	9Y	14	93.62
	6	9Z	14	91.91
	6	9AA	14	67.86
	6	9Y	21	55.97
	6	9Z	21	60.95
	6	9AA	21	43.93
	6	9Y	28	39.74
	6	9Z	28	45.59
	6	9AA	28	21.58
