# Supplementary material for: gPKPDSim: a SimBiology®-based GUI application for PKPD modeling in drug development
Source: J Pharmacokinet Pharmacodyn. 2018 Jan 4;45(2):259–75. doi: 10.1007/s10928-017-9562-9 (PMC5845055; doi:10.1007/s10928-017-9562-9)
Supplement: Supplementary file 2 — Electronic supplementary material 2 (ZIP 7898 kb) [file 10928_2017_9562_MOESM2_ESM.zip › Supplementary Material/5) NCA/dataset06_NCA.xlsx]

## Sheet: NCA_serial
	gPKPDSim																		WinNonLin																		%Absolute Difference
	Group/Animal ID																		Group/Animal ID																		Group/Animal ID
Parameter	1A	1B	1C	3G	3H	3I	5M	5N	5O	7S	7T	7U	9AA	9Y	9Z	11EE	11FF	11GG	1A	1B	1C	3G	3H	3I	5M	5N	5O	7S	7T	7U	9AA	9Y	9Z	11EE	11FF	11GG	1A	1B	1C	3G	3H	3I	5M	5N	5O	7S	7T	7U	9AA
Lambda_Z	0.0379122	0.100392	0.0843938	0.141539		0.239279	0.0746363		0.0933964	0.0771992	0.0977924	0.0789789	0.0744671	0.0612061	0.046712	0.104013	0.259828	0.21663	0.0379122	0.100392	0.0843938	0.141539		0.239279	0.0746363		0.0933964	0.0771992	0.0977924	0.0789789	0.0744671	0.0612061	0.046712	0.104013	0.259828	0.21663	9.92049e-07	1.99218e-06	0	0	#DIV/0!	1.25377e-06	6.03283e-07	#DIV/0!	0	5.29424e-07	2.72175e-07	0	1.67634e-07
R2	0.893741	0.998527	0.986383	0.997607		0.99999	0.842539		0.947066	0.986834	0.992153	0.99721	0.984379	0.986752	0.992079	0.979865	0.946879	0.980473	0.893741	0.998527	0.986383	0.997607		0.99999	0.842539		0.947066	0.986834	0.992153	0.99721	0.984379	0.986752	0.992079	0.979865	0.946879	0.980473	1.13596e-07	1.00148e-07	1.01381e-07	1.0024e-07	#DIV/0!	0	4.64439e-08	#DIV/0!	3.16768e-07	2.15653e-07	4.25692e-07	3.00839e-07	2.39789e-07
adjusted_R2	0.787481	0.997053	0.979574	0.995213		0.999979	0.685078		0.894133	0.980251	0.98823	0.995814	0.976569	0.973504	0.988118	0.969797	0.893758	0.960946	0.787481	0.997053	0.979574	0.995213		0.999979	0.685078		0.894133	0.980251	0.98823	0.995814	0.976569	0.973504	0.988118	0.969797	0.893758	0.960946	2.57849e-07	2.00591e-07	3.06255e-07	3.01443e-07	#DIV/0!	0	1.14237e-07	#DIV/0!	4.47361e-07	3.25652e-07	1.35118e-07	0	3.62559e-07
Num_points	3	3	4	3		3	3		3	4	4	4	4	3	4	4	3	3	3	3	4	3	0	3	3	0	3	4	4	4	4	3	4	4	3	3	0	0	0	0	#DIV/0!	0	0	#DIV/0!	0	0	0	0	0
AUC_0_last	1245.49	1645.96	1326.18	263.056	101.531	274.484	2659.32	2278.13	2254.36	981.799	526.311	844.379	1926.13	2292.42	2310.38	160.415	150.638	132.892	1245.48	1645.95	1326.18	263.055	101.53	274.483	2659.31	2278.13	2254.34	981.799	526.31	844.379	1926.13	2292.42	2310.38	160.41	150.631	132.884	0.000722612	0.000692611	6.4094e-05	0.000608238	0.000886438	0.000437186	2.25622e-05	3.0727e-05	0.000609934	6.11123e-05	0.000133001	4.14506e-05	3.11506e-05
Tlast	28	28	28	28	7	28	28	28	28	28	28	28	28	28	28	28	21	21	28	28	28	28	7	28	28	28	28	28	28	28	28	28	28	28	21	21	0	0	0	0	0	0	0	0	0	0	0	0	0
C_max	77.13	93.32	79.45	23.83	19.04	20.72	134.89	102.31	111.64	65.71	41.38	59.69	132.16	123.29	119.11	13.8	15.7	15.22	77.13	93.32	79.45	23.83	19.04	20.72	134.89	102.31	111.64	65.71	41.38	59.69	132.16	123.29	119.11	13.8	15.7	15.22	0	0	0	0	0	0	0	0	0	0	0	0	0
C_max_Dose	7.713	9.332	7.945	2.383	1.904	2.072	13.489	10.231	11.164	6.571	4.138	5.969	13.216	12.329	11.911	1.38	1.57	1.522	7.713	9.332	7.945	2.383	1.904	2.072	13.489	10.231	11.164	6.571	4.138	5.969	13.216	12.329	11.911	1.38	1.57	1.522	1.15153e-14	0	0	0	0	0	0	0	0	0	0	1.48799e-14	1.3441e-14
T_max	7	3	3	7	3	3	7	21	7	3	3	3	3	3	3	3	3	3	7	3	3	7	3	3	7	21	7	3	3	3	3	3	3	3	3	3	0	0	0	0	0	0	0	0	0	0	0	0	0
MRT	26.2208	13.5438	13.6125	7.54861		8.21567	17.2322		15.3404	14.2664	11.1206	14.1276	14.7068	18.9669	23.2327	10.6684	6.582	6.57081	26.2209	13.5439	13.6126	7.54865		8.21571	17.2322		15.3404	14.2664	11.1206	14.1276	14.7068	18.9669	23.2327	10.6687	6.58232	6.57122	0.000472134	0.000628254	6.16343e-05	0.000598531	#DIV/0!	0.000434899	2.18322e-05	#DIV/0!	0.000542683	5.1181e-05	0.000119365	3.60996e-05	3.13374e-05
T_half	18.283	6.90438	8.21325	4.89721		2.89682	9.287		7.42156	8.97869	7.08794	8.77636	9.3081	11.3248	14.8387	6.66407	2.66772	3.19969	18.283	6.90438	8.21325	4.89721		2.89682	9.287		7.42156	8.97869	7.08794	8.77636	9.3081	11.3248	14.8387	6.66407	2.66772	3.19969	5.9228e-07	5.64859e-07	5.23544e-07	2.04198e-08	#DIV/0!	8.28495e-07	4.32826e-07	#DIV/0!	6.3329e-07	3.913e-07	3.5529e-07	6.83654e-08	1.80328e-07
AUC_infinity	1900.16	1819.38	1496.93	267.508		275.988	3158.13		2546.34	1138.15	570.282	966.69	2215.92	2941.7	3286.36	169.741	151.755	134.969	1900.15	1819.37	1496.92	267.506		275.987	3158.13		2546.32	1138.15	570.281	966.69	2215.92	2941.7	3286.36	169.736	151.747	134.961	0.000472104	0.000627636	6.05241e-05	0.000599613	#DIV/0!	0.000435056	2.16083e-05	#DIV/0!	0.000543372	4.85255e-05	0.000123383	3.59164e-05	2.89129e-05
AUC_infinity_dose	190.016	181.938	149.693	26.7508		27.5988	315.813		254.634	113.815	57.0282	96.669	221.592	294.17	328.636	16.9741	15.1755	13.4969	190.015	181.937	149.692	26.7506		27.5987	315.813	0	254.632	113.815	57.0281	96.669	221.592	294.17	328.636	16.9736	15.1747	13.4961	0.000472104	0.000627636	6.05241e-05	0.000599613	#DIV/0!	0.000435056	2.16083e-05	#DIV/0!	0.000543372	4.85255e-05	0.000123383	3.59164e-05	2.89129e-05
AUC_extrap_percent	34.4534	9.5318	11.4065	1.6639		0.545139	15.7947		11.4667	13.7371	7.71034	12.6526	13.0777	22.0716	29.6979	5.49414	0.73548	1.53907	34.4536	9.53186	11.4065	1.66391		0.545141	15.7947		11.4668	13.7371	7.71035	12.6526	13.0777	22.0717	29.6979	5.49429	0.735516	1.53917	0.000474026	0.000626236	6.093e-05	0.00059895	#DIV/0!	0.000434383	2.01567e-05	#DIV/0!	0.000538425	5.40502e-05	0.000123194	3.42223e-05	3.17828e-05
CL	5.26271	5.49639	6.68036	37.3821		36.2334	3.16643		3.92721	8.7862	17.5352	10.3446	4.51279	3.3994	3.04288	58.9133	65.8959	74.0909	5.26274	5.49642	6.68036	37.3824		36.2336	0		0	0	0	0	0	0	0	0	0	0	0.000472711	0.000625898	5.99668e-05	0.000597849	#DIV/0!	0.000435508	#DIV/0!	#DIV/0!	#DIV/0!	#DIV/0!	#DIV/0!	#DIV/0!	#DIV/0!
V_z	138.813	54.749	79.157	264.111		151.428	42.4248		42.0488	113.812	179.31	130.979	60.6012	55.5401	65.1412	566.406	253.614	342.017	138.814	54.7494	79.157	264.113		151.428	0		0	0	0	0	0	0	0	0	0	0	0.000476975	0.000627039	6.01336e-05	0.000599175	#DIV/0!	0.000437699	#DIV/0!	#DIV/0!	#DIV/0!	#DIV/0!	#DIV/0!	#DIV/0!	#DIV/0!
AUMC_0_last	14224.8	18058.1	13572.8	1863.23	371.166	2219.02	33771.2	31254.9	27760	9834.19	4661.04	8683.63	20583.4	27006.8	28130	1460.09	971.115	833.646	14224.8	18058.1	13572.8	1863.23	371.166	2219.02	33771.2	31254.9	27760	9834.19	4661.04	8683.63	20583.4	27006.8	28130	1460.09	971.115	833.646	2.81199e-06	1.6613e-06	2.94706e-06	2.46883e-06	5.38842e-07	1.8026e-07	6.1591e-07	1.56775e-06	5.40346e-07	4.06744e-08	6.43633e-07	9.21274e-08	9.32793e-07
AUMC	49823.7	24641.3	20377	2019.31		2267.43	54421.5		39061.7	16237.2	6341.85	13657	32589.1	55794.8	76351	1810.87	998.849	886.858	49823.7	24641.3	20377	2019.31		2267.43	54421.5		39061.7	16237.2	6341.85	13657	32589.1	55794.8	76351	1810.87	998.849	886.858	4.96417e-07	1.78562e-06	1.81578e-06	5.94263e-07	#DIV/0!	1.76411e-07	6.15981e-07	#DIV/0!	6.40013e-07	2.97991e-06	7.67247e-07	1.17156e-06	1.42838e-06
AUMC_extrap_percent	71.4497	26.716	33.3913	7.72925		2.13521	37.9451		28.933	39.4343	26.5035	36.4163	36.8398	51.5962	63.157	19.3709	2.77662	6.00005	71.4497	26.716	33.3913	7.72925		2.13521	37.9451		28.933	39.4343	26.5035	36.4163	36.8398	51.5962	63.157	19.3709	2.77662	6.00005	8.9505e-08	1.34751e-06	2.99479e-07	7.76272e-08	#DIV/0!	1.03035e-06	2.14997e-07	#DIV/0!	1.48619e-06	3.81798e-07	1.40125e-06	5.49205e-07	1.05198e-06
V_ss
C_0
																																				Max Abs Diff	0.000722612	0.000692611	6.4094e-05	0.000608238		0.000437699	2.25622e-05		0.000609934	6.11123e-05	0.000133001	4.14506e-05	3.17828e-05
																																				Total Error		0.00632132
[truncated: 5 more columns]
