# Supplementary material for: gPKPDSim: a SimBiology®-based GUI application for PKPD modeling in drug development
Source: J Pharmacokinet Pharmacodyn. 2018 Jan 4;45(2):259–75. doi: 10.1007/s10928-017-9562-9 (PMC5845055; doi:10.1007/s10928-017-9562-9)
Supplement: Supplementary file 2 — Electronic supplementary material 2 (ZIP 7898 kb) [file 10928_2017_9562_MOESM2_ESM.zip › Supplementary Material/5) NCA/dataset07__IV_SD.xlsx]

## Sheet: historicaldataset7_IV_SD
Include	Group	Animal_ID	Time	Conc_ugpermL	DoseIV_ugperkg
	1		0		40000
	1	1A	0.006944	688.8
	1	1B	0.006944	653.5
	1	1C	0.006944	555.3
	1	1D	1	254.2
	1	1E	1	208.9
	1	1F	1	194.1
	1	1G	3	151.4
	1	1H	3	146.7
	1	1I	3	139.8
	1	1J	7	87
	1	1K	7	96.5
	1	1L	7	99.5
	1	1M	10	71.2
	1	1N	10	101.3
	1	1O	10	101.8
	1	1P	21	15.9
	1	1Q	21	14.8
	1	1R	21	14.1
	1	1A	28	4.2
	1	1B	28	1.2
	1	1C	28	1.9
	1	1J	35	0.4
	1	1K	35	0.5
	1	1L	35	0.5
	1	1P	42	0.2
	1	1Q	42	0.3
	1	1R	42	5.9
	2		0		40000
	2	2A	0.006944	599.3
	2	2B	0.006944	726.3
	2	2C	0.006944	662.7
	2	2D	1	256.1
	2	2E	1	238.9
	2	2F	1	206.7
	2	2G	3	228.6
	2	2H	3	205.2
	2	2I	3	187.4
	2	2J	7	190.9
	2	2K	7	175.6
	2	2L	7	197.6
	2	2M	10	158.8
	2	2N	10	173.4
	2	2O	10	169.9
	2	2P	21	62.6
	2	2Q	21	68.9
	2	2R	21	96.5
	2	2A	28	23.4
	2	2B	28	44.6
	2	2C	28	36.7
	2	2J	35	16.4
	2	2K	35	19.4
	2	2L	35	22
	2	2P	42	0.3
	2	2Q	42	13.8
	2	2R	42	6.8
	3		0		40000
	3	3A	0.006944	666.1
	3	3B	0.006944	654.4
	3	3C	0.006944	649.3
	3	3D	1	305.6
	3	3E	1	256.7
	3	3F	1	313.6
	3	3G	3	230
	3	3H	3	221.1
	3	3I	3	230.3
	3	3J	7	200.5
	3	3K	7	247.9
	3	3L	7	207.3
	3	3M	10	240.8
	3	3N	10	200.7
	3	3O	10	197.1
	3	3P	21	139.5
	3	3Q	21	132
	3	3R	21	107.3
	3	3A	28	71.9
	3	3B	28	59.2
	3	3C	28	62.2
	3	3J	35	53.1
	3	3K	35	45
	3	3L	35	57.6
	3	3P	42	41.8
	3	3Q	42	41.9
	3	3R	42	37.7
	4		0		40000
	4	4A	0.006944	610.5
	4	4B	0.006944	634.2
	4	4C	0.006944	641
	4	4D	1	233.5
	4	4E	1	283.9
	4	4F	1	291.3
	4	4G	3	247.9
	4	4H	3	265.1
	4	4I	3	270.4
	4	4J	7	209
	4	4K	7	237
	4	4L	7	231
	4	4M	10	201.7
	4	4N	10	193
	4	4O	10	191.4
	4	4P	21	133.4
	4	4Q	21	123
	4	4R	21	111.9
	4	4A	28	62.9
	4	4B	28	66.2
	4	4C	28	87.5
	4	4J	35	61.5
	4	4K	35	67.5
	4	4L	35	69.8
	4	4P	42	45.6
	4	4Q	42	54.6
	4	4R	42	21
