# Supplementary material for: gPKPDSim: a SimBiology®-based GUI application for PKPD modeling in drug development
Source: J Pharmacokinet Pharmacodyn. 2018 Jan 4;45(2):259–75. doi: 10.1007/s10928-017-9562-9 (PMC5845055; doi:10.1007/s10928-017-9562-9)
Supplement: Supplementary file 2 — Electronic supplementary material 2 (ZIP 7898 kb) [file 10928_2017_9562_MOESM2_ESM.zip › Supplementary Material/5) NCA/dataset07_NCA.xlsx]

## Sheet: NCA_serial
	gPKPDSim				WinNonLin				%Absolute Difference
	Group/Animal ID				Group/Animal ID				Group/Animal ID
Parameter	1	2	3	4	1	2	3	4	1	2	3	4
Lambda_Z	0.150742	0.110899	0.0332252	0.0464774	0.150742	0.110899	0.0332252	0.0464774	1.19687e-06	1.90458e-06	3.41584e-07	9.18741e-07
R2	0.909224	0.989258	0.998373	0.987767	0.909224	0.989258	0.998373	0.987767	5.46953e-07	1.32347e-07	3.32789e-07	4.61697e-07
adjusted_R2	0.896256	0.983887	0.996745	0.985728	0.896256	0.983887	0.996745	0.985728	3.44014e-09	3.08584e-07	3.366e-07	4.74719e-07
Num_points	9	4	3	8	9	4	3	8	0	0	0	0
AUC_0_last	2216.59	4222.17	5796.35	5876.26	2216.59	4222.17	5796.35	5876.26	1.52237e-06	2.81831e-07	5.08181e-07	1.05666e-07
Tlast	42	42	42	42	42	42	42	42	0	0	0	0
C_max	632.533	662.767	656.6	628.567	632.533	662.767	656.6	628.567	5.26981e-07	5.02942e-07	0	5.30307e-07
C_max_Dose	15.8133	16.5692	16.415	15.7142	15.8133	16.5692	16.415	15.7142	2.10793e-06	2.01177e-06	0	2.12123e-06
T_max	0.006944	0.006944	0.006944	0.006944	0.006944	0.006944	0.006944	0.006944	0	0	0	0
MRT	6.62148	11.3634	23.6243	20.2652	6.62148	11.3634	23.6243	20.2652	4.70913e-07	1.25547e-06	1.20626e-06	4.94235e-07
T_half	4.59823	6.25028	20.8621	14.9136	4.59823	6.25028	20.8621	14.9136	3.13569e-07	2.93286e-07	7.57483e-07	2.51334e-06
AUC_infinity	2230.74	4284.99	7014.3	6745.5	2230.74	4284.99	7014.3	6745.5	1.09797e-06	4.68884e-07	4.02806e-07	3.27323e-07
AUC_infinity_dose	55.7684	107.125	175.357	168.637	55.7684	107.125	175.357	168.637	6.95156e-07	2.80261e-06	2.44851e-06	1.80979e-06
AUC_extrap_percent	0.634418	1.46605	17.3638	12.8862	0.634418	1.46605	17.3638	12.8862	5.82977e-07	2.31579e-06	3.79808e-07	2.52502e-06
CL	17.9313	9.33491	5.70264	5.92988	17.9313	9.33491	5.70264	5.92988	8.18912e-07	5.28479e-08	6.02267e-07	4.43473e-07
V_z	118.953	84.1752	171.636	127.586	118.953	84.1752	171.636	127.586	5.82977e-07	4.74111e-07	6.48566e-07	2.74556e-07
AUMC_0_last	14082.5	45487.3	77896.4	81488.5	14082.5	45487.3	77896.4	81488.5	1.58305e-06	6.77699e-07	4.3682e-07	2.6834e-07
AUMC	14770.8	48692.2	165708	136699	14770.8	48692.2	165708	136699	2.74102e-06	3.18228e-07	7.64497e-07	9.11789e-07
AUMC_extrap_percent	4.65971	6.58199	52.9917	40.3883	4.65971	6.58199	52.9917	40.3883	1.54058e-07	1.33062e-07	3.51993e-07	5.00183e-07
V_ss	118.732	106.076	134.721	120.17	118.732	106.076	134.721	120.17	3.11135e-06	7.04928e-07	3.19008e-06	2.5385e-06
C_0	637.241	667.611	660.332	632.299	637.241	667.611	660.332	632.299	2.72721e-07	6.80637e-07	7.09208e-07	3.49751e-08
								Max Abs Diff	3.11135e-06	2.80261e-06	3.19008e-06	2.5385e-06
								Total Error		3.19008e-06
