# Supplementary material for: gPKPDSim: a SimBiology®-based GUI application for PKPD modeling in drug development
Source: J Pharmacokinet Pharmacodyn. 2018 Jan 4;45(2):259–75. doi: 10.1007/s10928-017-9562-9 (PMC5845055; doi:10.1007/s10928-017-9562-9)
Supplement: Supplementary file 2 — Electronic supplementary material 2 (ZIP 7898 kb) [file 10928_2017_9562_MOESM2_ESM.zip › Supplementary Material/5) NCA/dataset08__IV_SD.xlsx]

## Sheet: historicaldataset8_IV_SD
Include	Group	Animal_ID	Time	Conc_ugpermL	DoseIV_ugperkg
	1		0		5000
	1	1	1	53.31
	1	2	1	52.77
	1	3	1	55.83
	1	4	1	35.84
	1	5	1	54.09
	1	1	7	35.74
	1	2	7	36.23
	1	3	7	43.55
	1	4	7	30.67
	1	5	7	45.23
	1	1	14	22.08
	1	2	14	23.18
	1	3	14	27.52
	1	4	14	18.76
	1	5	14	23.59
	1	1	21	13.88
	1	2	21	13.36
	1	3	21	16.25
	1	4	21	10.86
	1	5	21	15.1
	2		0		5000
	2	6	1	46.03
	2	7	1	46.2
	2	8	1	35.05
c	2	9	1
	2	10	1	55.17
	2	6	7	30.94
	2	7	7	29.85
	2	8	7	27.78
c	2	9	7
	2	10	7	30.62
	2	6	14	20.2
	2	7	14	19.38
	2	8	14	17.4
c	2	9	14
	2	10	14	22.14
	2	6	21	11.22
	2	7	21	7.61
	2	8	21	9.86
c	2	9	21
	2	10	21	9.66
	3		0		5000
	3	11	1	45.96
	3	12	1	39.75
	3	13	1	37.15
	3	14	1	41.1
	3	15	1	45.36
	3	11	7	14.81
	3	12	7	14.08
	3	13	7	16.7
	3	14	7	14.86
	3	15	7	17.47
	3	11	14	5.49
	3	12	14	4.38
	3	13	14	5.72
	3	14	14	4.52
	3	15	14	4.49
	3	11	21	1.38
	3	12	21	1.14
	3	13	21	1.9
	3	14	21	1.6
	3	15	21	1.36
