# Supplementary material for: gPKPDSim: a SimBiology®-based GUI application for PKPD modeling in drug development
Source: J Pharmacokinet Pharmacodyn. 2018 Jan 4;45(2):259–75. doi: 10.1007/s10928-017-9562-9 (PMC5845055; doi:10.1007/s10928-017-9562-9)
Supplement: Supplementary file 2 — Electronic supplementary material 2 (ZIP 7898 kb) [file 10928_2017_9562_MOESM2_ESM.zip › Supplementary Material/5) NCA/dataset08_NCA.xlsx]

## Sheet: NCA_serial
	gPKPDSim															WinNonLin															%Absolute Difference
	Group/Animal ID															Group/Animal ID															Group/Animal ID
Parameter	1	2	3	4	5	6	7	8	9	10	11	12	13	14	15	1	2	3	4	5	6	7	8	9	10	11	12	13	14	15	1	2	3	4	5	6	7	8	9	10	11	12	13	14	15
Lambda_Z	0.0674458	0.0682697	0.0704155	0.074157	0.0783618	0.0696593	0.087526	0.0739879		0.0828447	0.171712	0.176551	0.155254	0.162985	0.177472	0.0674458	0.0682697	0.0704155	0.074157	0.0783618	0.0696593	0.087526	0.0739879		0.0828447	0.171712	0.176551	0.155254	0.162985	0.177472	0	0	0	0	0	0	0	0		0	1.74711e-06	0	1.93232e-06	1.84066e-06	0
R2	0.999949	0.996793	0.998425	0.999063	0.988516	0.994791	0.966403	0.996894		0.97315	0.996093	0.999021	0.999934	0.99894	0.99878	0.999949	0.996793	0.998425	0.999063	0.988516	0.994791	0.966403	0.996894		0.97315	0.996093	0.999021	0.999934	0.99894	0.99878	1.00005e-07	5.01609e-07	2.00316e-07	1.00094e-07	1.01162e-07	5.02618e-07	1.03476e-07	4.01246e-07		1.02759e-07	1.00392e-07	3.00294e-07	4.00027e-07	2.00212e-07	2.00244e-07
adjusted_R2	0.999923	0.99519	0.996849	0.998125	0.977032	0.992187	0.949605	0.993789		0.959725	0.99414	0.998532	0.999867	0.99841	0.99817	0.999923	0.99519	0.996849	0.998125	0.977032	0.992187	0.949605	0.993789		0.959725	0.99414	0.998532	0.999867	0.99841	0.99817	2.00015e-07	2.00967e-07	3.00948e-07	2.00376e-07	2.04702e-07	2.01575e-07	4.21228e-07	3.01875e-07		3.12589e-07	3.01768e-07	5.00735e-07	2.00027e-07	3.00478e-07	4.00733e-07
Num_points	4	4	3	3	3	4	4	3		4	4	4	3	4	4	4	4	3	3	3	4	4	3		4	4	4	3	4	4	0	0	0	0	0	0	0	0		0	0	0	0	0	0
AUC_0_last	650.527	657.302	757.09	512.516	729.153	567.475	542.864	477.772		611.344	328.139	288.923	306.488	302.027	335.094	650.527	657.302	757.09	512.516	729.153	567.475	542.864	477.772		611.344	328.139	288.923	306.488	302.027	335.094	6.45631e-07	4.71625e-07	6.34007e-07	8.19486e-07	2.46862e-07	6.69633e-07	9.0262e-07	1.67444e-07		4.25292e-07	7.31398e-07	2.7689e-07	1.10934e-06	5.29754e-07	1.19369e-07
Tlast	21	21	21	21	21	21	21	21		21	21	21	21	21	21	21	21	21	21	21	21	21	21		21	21	21	21	21	21	0	0	0	0	0	0	0	0		0	0	0	0	0	0
C_max	53.31	52.77	55.83	35.84	54.09	46.03	46.2	35.05		55.17	45.96	39.75	37.15	41.1	45.36	53.31	52.77	55.83	35.84	54.09	46.03	46.2	35.05		55.17	45.96	39.75	37.15	41.1	45.36	0	0	0	0	0	0	0	0		0	0	0	0	0	0
C_max_Dose	10.662	10.554	11.166	7.168	10.818	9.206	9.24	7.01		11.034	9.192	7.95	7.43	8.22	9.072	10.662	10.554	11.166	7.168	10.818	9.206	9.24	7.01		11.034	9.192	7.95	7.43	8.22	9.072	0	0	0	0	0	0	0	0		0	0	0	0	0	0
T_max	1	1	1	1	1	1	1	1		1	1	1	1	1	1	1	1	1	1	1	1	1	1		1	1	1	1	1	1	0	0	0	0	0	0	0	0		0	0	0	0	0	0
MRT	14.4452	14.1417	14.3662	13.9732	13.2067	13.8191	10.7932	13.7738		11.4324	5.02636	4.9596	6.04253	5.28125	4.95316	14.4452	14.1417	14.3662	13.9732	13.2067	13.8191	10.7932	13.7738		11.4324	5.02636	4.9596	6.04253	5.28125	4.95316	1.45377e-06	3.04065e-06	1.53138e-06	7.87223e-07	1.2115e-06	5.06544e-07	1.11181e-06	2.03284e-06		3.76123e-06	7.95804e-08	1.20978e-07	4.96481e-07	2.46154e-07	9.287e-07
T_half	10.2771	10.1531	9.84368	9.34702	8.84547	9.95053	7.91933	9.36839		8.36682	4.03668	3.92605	4.4646	4.25283	3.90568	10.2771	10.1531	9.84368	9.34702	8.84547	9.95053	7.91933	9.36839		8.36682	4.03668	3.92605	4.4646	4.25283	3.90568	2.04338e-06	2.5608e-06	1.01588e-08	3.10259e-07	3.27852e-07	8.03977e-08	3.15683e-07	5.3371e-07		4.54175e-07	7.67957e-07	6.62244e-07	1.11992e-07	7.75955e-07	1.02415e-06
AUC_infinity	856.322	852.996	987.863	658.962	921.849	728.545	629.81	611.037		727.948	336.175	295.38	318.726	311.844	342.757	856.322	852.996	987.863	658.962	921.849	728.545	629.81	611.037		727.948	336.175	295.38	318.726	311.844	342.757	5.83893e-08	1.17234e-07	2.53072e-07	6.52541e-07	4.3391e-08	3.29424e-07	1.27022e-07	2.45484e-07		4.12117e-08	6.84167e-07	1.35419e-07	0	1.12236e-06	2.91751e-08
AUC_infinity_dose	171.264	170.599	197.573	131.792	184.37	145.709	125.962	122.207		145.59	67.2351	59.076	63.7452	62.3688	68.5515	171.264	170.599	197.573	131.792	184.37	145.709	125.962	122.207		145.59	67.2351	59.076	63.7452	62.3688	68.5515	5.83893e-08	1.0551e-06	2.53072e-07	2.20043e-06	5.42388e-08	3.08835e-06	1.58778e-07	1.88205e-06		1.44241e-06	6.69293e-07	1.18491e-07	1.56875e-08	4.8101e-07	2.91752e-08
AUC_extrap_percent	24.0324	22.942	23.3608	22.2237	20.9032	22.1084	13.8051	21.8096		16.0181	2.39063	2.18602	3.83967	3.148	2.23575	24.0324	22.942	23.3608	22.2237	20.9032	22.1084	13.8051	21.8096		16.0181	2.39063	2.18602	3.83967	3.148	2.23575	1.24831e-07	1.96147e-06	1.58385e-06	4.4997e-07	0	1.76403e-06	1.59362e-06	1.51309e-06		1.43587e-06	2.9281e-07	1.78407e-06	8.33405e-07	1.90597e-07	4.92005e-07
CL	5.83893	5.86169	5.06143	7.58769	5.42388	6.86299	7.9389	8.18281		6.86862	14.8732	16.9273	15.6875	16.0337	14.5876	5.83893	5.86169	5.06143	7.58769	5.42388	6.86299	7.9389	8.18281		6.86862	14.8732	16.9273	15.6875	16.0337	14.5876	5.13793e-08	8.35936e-07	7.70533e-07	3.4266e-07	3.31866e-07	5.68265e-07	1.25962e-08	3.78843e-07		3.78533e-07	8.06821e-07	2.24489e-06	2.54981e-07	2.86897e-06	8.22618e-07
V_z	86.5722	85.8608	71.8795	102.319	69.2158	98.5223	90.7034	110.597		82.9096	86.617	95.8779	101.044	98.375	82.1967	86.5722	85.8608	71.8795	102.319	69.2158	98.5223	90.7034	110.597		82.9096	86.617	95.8779	101.044	98.375	82.1967	1.61715e-07	2.44582e-07	6.12136e-07	2.83427e-06	2.74504e-07	3.451e-07	3.08699e-07	4.52094e-07		1.56797e-07	2.65537e-07	1.56449e-07	4.45351e-06	1.72808e-07	3.2848e-07
AUMC_0_last	4996.77	5086.76	6068.27	4157.61	5668.95	4373.15	3978.45	3816.57		4466.03	1474.16	1292.8	1590.09	1380.54	1493.62	4996.77	5086.76	6068.27	4157.61	5668.95	4373.15	3978.45	3816.57		4466.03	1474.16	1292.8	1590.09	1380.54	1493.62	0	0	0	0	0	0	0	0		0	0	0	0	0	0
AUMC	12369.7	12062.8	14191.8	9207.79	12174.6	10067.9	6797.68	8416.32		8322.21	1689.74	1464.97	1925.91	1646.93	1697.73	12369.7	12062.8	14191.8	9207.79	12174.6	10067.9	6797.68	8416.32		8322.21	1689.74	1464.97	1925.91	1646.93	1697.73	3.47623e-06	7.46093e-07	2.04343e-06	4.45275e-07	2.05345e-06	4.27102e-06	1.47109e-07	3.44569e-07		1.68225e-07	1.59788e-06	1.57e-06	1.92117e-06	1.39654e-06	2.94511e-07
AUMC_extrap_percent	59.6048	57.8311	57.2411	54.8468	53.4363	56.5633	41.4734	54.6527		46.3359	12.7578	11.7526	17.4372	16.1747	12.0223	59.6048	57.8311	57.2411	54.8468	53.4363	56.5633	41.4734	54.6527		46.3359	12.7578	11.7526	17.4372	16.1747	12.0223	5.36869e-07	3.80418e-07	7.16269e-07	8.20468e-07	1.87139e-07	7.6021e-07	6.26908e-07	1.09784e-07		3.45304e-07	1.25413e-06	1.53158e-06	2.29395e-06	2.34935e-06	1.99628e-06
V_ss	84.3444	82.8944	72.7134	106.024	71.6317	94.8406	85.6863	112.708		78.525	74.758	83.9528	94.7919	84.6777	72.2546	84.3444	82.8944	72.7134	106.024	71.6317	94.8406	85.6863	112.708		78.525	74.758	83.9528	94.7919	84.6777	72.2546	5.09814e-07	2.41271e-07	6.60126e-07	1.88637e-07	4.32769e-07	5.06112e-07	9.33638e-08	2.39556e-06		4.07513e-07	2.54153e-07	3.69255e-07	3.48131e-07	2.12571e-07	6.50478e-07
C_0	56.9838	56.1833	58.1899	36.7827	55.727	49.1807	49.6888	36.4346		60.8582	55.5074	47.2563	42.4456	48.6944	53.1785	56.9838	56.1833	58.1899	36.7827	55.727	49.1807	49.6888	36.4346		60.8582	55.5074	47.2563	42.4456	48.6944	53.1785	6.84406e-07	3.2038e-07	7.0459e-07	1.30496e-06	6.81896e-07	9.5566e-07	6.03758e-07	8.5084e-07		4.76517e-07	1.98172e-07	8.04126e-07	3.29834e-07	3.69652e-07	2.63264e-07
																														Max Abs Diff	3.47623e-06	3.04065e-06	2.04343e-06	2.83427e-06	2.05345e-06	4.27102e-06	1.59362e-06	2.39556e-06		3.76123e-06	1.74711e-06	2.24489e-06	4.45351e-06	2.86897e-06	1.99628e-06
																														Total Error		4.45351e-06
