# Supplementary material for: gPKPDSim: a SimBiology®-based GUI application for PKPD modeling in drug development
Source: J Pharmacokinet Pharmacodyn. 2018 Jan 4;45(2):259–75. doi: 10.1007/s10928-017-9562-9 (PMC5845055; doi:10.1007/s10928-017-9562-9)
Supplement: Supplementary file 2 — Electronic supplementary material 2 (ZIP 7898 kb) [file 10928_2017_9562_MOESM2_ESM.zip › Supplementary Material/5) NCA/dataset09__IV_SD.xlsx]

## Sheet: historicaldataset9_IV_SD
Include	Group	Animal_ID	Time	Conc_ugpermL	DoseIV_ugperkg
	1		0		100
	1	1A	0.04	1.63
	1	1B	0.04	1.42
	1	1C	0.04	1.9
	1	1A	0.25	0.93
	1	1B	0.25	0.99
	1	1C	0.25	1.2
	1	1D	1	0.69
	1	1E	1	0.56
	1	1F	1	0.71
	1	1A	7	0.25
	1	1B	7	0.02
	1	1C	7	0.04
	1	1D	14	0.03
	1	1E	14
	1	1F	14	0.03
	2		0		10000
	2	2A	0.04	155.32
	2	2B	0.04	192.1
	2	2C	0.04	160.05
	2	2A	0.25	60.03
	2	2B	0.25	78.71
	2	2C	0.25	75.23
	2	2D	1	20.13
	2	2E	1	21.34
	2	2F	1	28.13
	2	2A	7	2.17
	2	2B	7	9.94
	2	2C	7	5.58
	2	2D	14	1.94
	2	2E	14	3.45
	2	2F	14
	3		0		50000
	3	3A	0.04	924.83
	3	3B	0.04	868.85
	3	3C	0.04	815.48
	3	3A	0.25	421.85
	3	3B	0.25	351.7
	3	3C	0.25	297.41
	3	3D	1	64.1
	3	3E	1	38.65
	3	3F	1	60.93
	3	3A	7	6.57
	3	3B	7	8.3
	3	3C	7	15.66
	3	3D	14	1.86
	3	3E	14	2.42
	3	3F	14	9.15
	4		0		50000
	4	4A	0.04	767.81
	4	4B	0.04	898.06
	4	4C	0.04	899.38
	4	4A	0.25	423.24
	4	4B	0.25	475.94
	4	4C	0.25	475.28
	4	4D	1	394.2
	4	4E	1	402.47
	4	4F	1	362.19
	4	4A	7	140.99
	4	4B	7	139.83
	4	4C	7	216.89
	4	4D	14	44.81
	4	4E	14	55.45
	4	4F	14	100.79
