# Supplementary material for: gPKPDSim: a SimBiology®-based GUI application for PKPD modeling in drug development
Source: J Pharmacokinet Pharmacodyn. 2018 Jan 4;45(2):259–75. doi: 10.1007/s10928-017-9562-9 (PMC5845055; doi:10.1007/s10928-017-9562-9)
Supplement: Supplementary file 2 — Electronic supplementary material 2 (ZIP 7898 kb) [file 10928_2017_9562_MOESM2_ESM.zip › Supplementary Material/5) NCA/dataset09_NCA.xlsx]

## Sheet: NCA_serial
		gPKPDSim				WinNonLin				%Absolute Difference
		Group/Animal ID				Group/Animal ID				Group/Animal ID
	Parameter	1	2	3	4	1	2	3	4	1	2	3	4
	Lambda_Z	0.254427	0.164115	0.190273	0.134597	0.254427	0.164115	0.190273	0.134597	3.9304e-07	6.09327e-07	1.05112e-06	2.97184e-06
	R2	0.973088	0.960347	0.943516	0.999415	0.973088	0.960347	0.943516	0.999415	3.08297e-07	3.12387e-07	2.11973e-07	1.00059e-07
	adjusted_R2	0.959631	0.920694	0.887032	0.998831	0.959631	0.920694	0.887032	0.998831	4.16827e-07	4.34455e-07	5.63677e-07	2.00234e-07
	Num_points	4	3	3	3	4	3	3	3	0	0	0	0
	AUC_0_last	3.72315	185.429	566.635	2962.71	3.72315	185.429	566.635	2962.71	4.56603e-07	7.01078e-07	7.2357e-07	1.68765e-06
	Tlast	14	14	14	14	14	14	14	14	0	0	0	0
	C_max	1.65	169.157	869.72	855.083	1.65	169.157	869.72	855.083	0	1.95085e-06	0	3.85927e-07
	C_max_Dose	16.5	16.9157	17.3944	17.1017	16.5	16.9157	17.3944	17.1017	0	1.95085e-06	0	1.92964e-06
	T_max	0.04	0.04	0.04	0.04	0.04	0.04	0.04	0.04	0	0	0	0
	MRT	2.76588	4.0526	2.31591	6.60731	2.76588	4.0526	2.31591	6.60731	3.61548e-08	2.2208e-07	1.94308e-06	5.14582e-07
	T_half	2.72434	4.22353	3.64292	5.1498	2.72434	4.22353	3.64292	5.1498	3.67061e-08	4.02506e-07	4.66659e-07	5.24292e-07
	AUC_infinity	3.84106	201.85	590.163	3460.61	3.84106	201.85	590.163	3460.61	1.82241e-07	6.93584e-07	1.18611e-07	2.88966e-07
	AUC_infinity_dose	38.4106	20.185	11.8033	69.2123	38.4106	20.185	11.8033	69.2123	1.82241e-07	6.93584e-07	3.47362e-06	3.03414e-07
	AUC_extrap_percent	3.06977	8.13543	3.98664	14.3878	3.06977	8.13543	3.98664	14.3878	6.51514e-08	6.02304e-07	5.2676e-07	3.47516e-07
	CL	26.0345	49.5417	84.7224	14.4483	26.0345	49.5417	84.7224	14.4483	1.30596e-06	7.2666e-07	2.12459e-07	4.84486e-07
	V_z	102.326	301.871	445.269	107.345	102.326	301.871	445.269	107.345	3.22499e-06	1.06005e-06	9.65709e-07	2.79473e-06
	AUMC_0_last	8.50972	488.058	913.722	12195.4	8.50972	488.058	913.722	12195.4	3.87792e-07	6.76149e-07	0	2.86994e-06
	AUMC	10.6239	818.017	1366.76	22865.3	10.6239	818.017	1366.76	22865.3	2.54143e-06	3.66741e-08	3.07296e-06	9.18421e-07
	AUMC_extrap_percent	19.9004	40.3365	33.1469	46.6643	19.9004	40.3365	33.1469	46.6643	1.1055e-06	1.18999e-06	1.02574e-06	2.14297e-08
	V_ss	72.0083	200.773	196.209	95.4644	72.0083	200.773	196.209	95.4644	4.44393e-07	1.54403e-06	6.62558e-07	4.60905e-07
	C_0	1.80163	199.402	1030.49	963.002	1.80163	199.402	1030.49	963.002	2.22021e-06	2.5075e-07	2.81421e-06	2.18068e-07
									Max Abs Diff	3.22499e-06	1.95085e-06	3.47362e-06	2.97184e-06
									Total Error		3.47362e-06
