# Supplementary material for: gPKPDSim: a SimBiology®-based GUI application for PKPD modeling in drug development
Source: J Pharmacokinet Pharmacodyn. 2018 Jan 4;45(2):259–75. doi: 10.1007/s10928-017-9562-9 (PMC5845055; doi:10.1007/s10928-017-9562-9)
Supplement: Supplementary file 2 — Electronic supplementary material 2 (ZIP 7898 kb) [file 10928_2017_9562_MOESM2_ESM.zip › Supplementary Material/5) NCA/dataset10__IV_MD.xlsx]

## Sheet: historicaldataset10_IV_MD
Include	Group	Animal_ID	Time	Conc_ugpermL	DoseIV_ugperkg
	1		0		30000
	1	1	0.0416667	998.1
	1	2	0.0416667	1043.6
	1	3	0.0416667	1213.7
	1	4	0.0416667	1074.6
	1	5	0.0416667	850.2
	1	1	1	672.5
	1	2	1	788.3
	1	3	1	798
	1	4	1	703.5
	1	5	1	712.1
	1	1	2	422.5
	1	2	2	329.1
	1	3	2	477.1
	1	4	2	453
	1	5	2	449
	1	1	4	359.3
	1	2	4	324.6
	1	3	4	393.3
	1	4	4	495.1
	1	5	4	279.1
	1	1	7	275.9
	1	2	7	295.4
	1	3	7	325.3
	1	4	7	485.6
	1	5	7	320.6
	1	1	10	236.5
	1	2	10	214.5
	1	3	10	305.4
	1	4	10	358.6
	1	5	10	214.5
	1	1	14	205.3
	1	2	14	172.9
	1	3	14	255.8
	1	4	14	266.2
	1	5	14	192.2
	1	1	21	152.4
	1	2	21	109.5
	1	3	21	205.3
	1	4	21	258.7
	1	5	21	173.7
	1	1	28	133
	1	2	28	63.7
	1	3	28	179.6
	1	4	28	165.7
	1	5	28	113.4
	1		28.0001		30000
	1	1	28.0417	1131.1
	1	2	28.0417	1107.3
	1	3	28.0417	1393.3
	1	4	28.0417	1240.3
	1	5	28.0417	963.6
	1	1	29	762.1
	1	2	29	836.4
	1	3	29	916.1
	1	4	29	812
	1	5	29	807.1
	1	1	30	478.8
	1	2	30	349.2
	1	3	30	547.7
	1	4	30	522.9
	1	5	30	508.9
	1	1	32	407.2
	1	2	32	344.4
	1	3	32	451.5
	1	4	32	571.4
	1	5	32	316.3
	1	1	35	312.7
	1	2	35	313.4
	1	3	35	373.4
	1	4	35	560.5
	1	5	35	363.4
	1	1	38	268
	1	2	38	227.6
	1	3	38	350.6
	1	4	38	413.9
	1	5	38	243.1
	1	1	42	232.7
	1	2	42	183.5
	1	3	42	293.7
	1	4	42	307.2
	1	5	42	217.8
	1	1	48	172.7
	1	2	48	116.2
	1	3	48	235.7
	1	4	48	298.6
	1	5	48	196.9
	1	1	54	150.7
	1	2	54	67.6
	1	3	54	206.2
	1	4	54	191.3
	1	5	54	128.5
