# Supplementary material for: gPKPDSim: a SimBiology®-based GUI application for PKPD modeling in drug development
Source: J Pharmacokinet Pharmacodyn. 2018 Jan 4;45(2):259–75. doi: 10.1007/s10928-017-9562-9 (PMC5845055; doi:10.1007/s10928-017-9562-9)
Supplement: Supplementary file 2 — Electronic supplementary material 2 (ZIP 7898 kb) [file 10928_2017_9562_MOESM2_ESM.zip › Supplementary Material/5) NCA/dataset10_NCA.xlsx]

## Sheet: NCA_serial
	gPKPDSim					WinNonLin					%Absolute Difference
	Group/Animal ID					Group/Animal ID					Group/Animal ID
Parameter	1	2	3	4	5	1	2	3	4	5	1	2	3	4	5
Lambda_Z	0.0392083	0.0832172	0.0328843	0.0493536	0.042236	0.0392083	0.0832172	0.0328843	0.0493536	0.042236	3.63488e-07	3.55925e-07	6.50226e-07	5.47741e-07	8.2511e-07
R2	0.984066	0.997602	0.987285	0.942168	0.901687	0.984066	0.997602	0.987285	0.942168	0.901687	1.59521e-07	4.39227e-07	1.5495e-07	1.56871e-07	4.7441e-07
adjusted_R2	0.978755	0.995204	0.983047	0.927711	0.877109	0.978755	0.995204	0.983047	0.927711	0.877109	1.2672e-07	1.24249e-07	2.07491e-07	1.99145e-07	3.95745e-08
Num_points	5	3	5	6	6	5	3	5	6	6	0	0	0	0	0
AUC_0_last	14606.2	12511.2	18026.6	20396.2	14319.4	14606.2	12511.2	18026.6	20396.2	14319.4	9.48535e-07	2.72624e-06	6.76088e-07	7.86911e-07	2.09292e-07
Tlast	54	54	54	54	54	54	54	54	54	54	0	0	0	0	0
C_max	998.1	1043.6	1213.7	1074.6	850.2	998.1	1043.6	1213.7	1074.6	850.2	0	0	0	0	0
C_max_Dose	33.27	34.7867	40.4567	35.82	28.34	33.27	34.7867	40.4567	35.82	28.34	0	0	0	0	0
T_max	0.0416667	0.0416667	0.0416667	0.0416667	0.0416667	0.0416667	0.0416667	0.0416667	0.0416667	0.0416667	0	0	0	0	0
MRT	55.5921	40.9638	61.3929	52.5668	52.7483	55.592	40.9638	61.3929	52.5668	52.7482	0.00010264	0.000178102	8.75997e-05	0.000114399	0.000123078
T_half	17.6786	8.32937	21.0784	14.0445	16.4113	17.6786	8.32937	21.0784	14.0445	16.4113	8.13664e-07	1.16944e-07	1.02677e-06	2.22077e-06	2.5301e-06
AUC_infinity	18449.8	13323.6	24297.1	24272.3	17361.8	18449.8	13323.6	24297.1	24272.3	17361.8	1.85291e-06	3.70392e-06	1.12648e-06	3.2039e-07	2.25589e-06
AUC_infinity_dose	614.994	444.119	809.902	809.078	578.728	614.994	444.119	809.902	809.078	578.728	1.85291e-06	3.70392e-06	1.12648e-06	3.2039e-07	2.25589e-06
AUC_extrap_percent	20.8326	6.09695	25.8075	15.9692	17.5236	20.8326	6.09695	25.8075	15.9692	17.5236	8.39696e-07	2.43517e-07	1.4492e-06	1.12629e-06	1.23565e-06
CL	4.26888	4.84012	3.47613	3.08228	4.35166	4.26889	4.84013	3.47613	3.08228	4.35166	0.000189099	0.000102049	0.00020718	0.000169577	0.000164289
V_z	108.877	58.1625	105.708	62.4529	103.032	108.877	58.1626	105.708	62.4531	103.032	0.000186637	0.000102069	0.000207379	0.000170189	0.000168697
AUMC_0_last
AUMC
AUMC_extrap_percent
V_ss	237.316	198.27	213.41	162.026	229.542	237.316	198.27	213.41	162.026	229.542	8.51507e-05	7.57551e-05	0.000119991	5.6944e-05	4.21241e-05
C_0
										Max Abs Diff	0.000189099	0.000178102	0.000207379	0.000170189	0.000168697
										Total Error		0.000207379
