# Supplementary material for: gPKPDSim: a SimBiology®-based GUI application for PKPD modeling in drug development
Source: J Pharmacokinet Pharmacodyn. 2018 Jan 4;45(2):259–75. doi: 10.1007/s10928-017-9562-9 (PMC5845055; doi:10.1007/s10928-017-9562-9)
Supplement: Supplementary file 2 — Electronic supplementary material 2 (ZIP 7898 kb) [file 10928_2017_9562_MOESM2_ESM.zip › Supplementary Material/5) NCA/dataset11__IV_2SD2MD.xlsx]

## Sheet: dataset1_IV_2SD2MD.csv
Include	Group	Animal_ID	Time	Conc_ugpermL	DoseIV_ugperkg
	1		0		10000
	1	A	0.01047	191.34
	1	B	0.01047	205.66
	1	C	0.01047	186.67
	1	A	0.333333	150.63
	1	B	0.333333	154.76
	1	C	0.333333	148.39
	1	A	1	103.53
	1	B	1	120.54
	1	C	1	108.83
	1	A	4	93.39
	1	B	4	96.54
	1	C	4	84.8
	1	A	7	60.67
	1	B	7	62.83
	1	C	7	57.63
	1	A	10	37.98
	1	B	10	46.41
	1	C	10	35.91
	1	A	14	33.48
	1	B	14	39.4
	1	C	14	27.97
	1	A	21	26.19
	1	B	21	30.61
	1	C	21	18.63
	1	A	28	15.33
	1	B	28	19.3
	1	C	28	9.33
	1	A	35	5
	1	B	35	7.47
	1	C	35	2.95
	2		0		100000
	2	D	0.01047	2051.22
	2	E	0.01047	2145.89
	2	F	0.01047	2042.82
	2	D	0.333333	1575.76
	2	E	0.333333	1599.03
	2	F	0.333333	1505.26
	2	D	1	1103.33
	2	E	1	1096.04
	2	F	1	1132.63
	2	D	4	936.23
	2	E	4	977.07
	2	F	4	932.57
	2	D	7	616.67
	2	E	7	619.53
	2	F	7	601.99
	2	D	10	382.95
	2	E	10	418.52
	2	F	10	377.51
	2	D	14	356.5
	2	E	14	423.29
	2	F	14	318.98
	2	D	21	241.12
	2	E	21	322.22
	2	F	21	189.12
	2	D	28	147.92
	2	E	28	193.21
	2	F	28	105.59
	2	D	35	49.79
	2	E	35	66.19
	2	F	35	30.97
	3		0		10000
	3	G	0.01047	191.34
	3	H	0.01047	205.66
	3	I	0.01047	186.67
	3	G	0.333333	150.63
	3	H	0.333333	154.76
	3	I	0.333333	148.39
	3	G	1	103.53
	3	H	1	120.54
	3	I	1	108.83
	3	G	4	93.39
	3	H	4	96.54
	3	I	4	84.8
	3	G	6.99	60.67
	3	H	6.99	62.83
	3	I	6.99	57.63
	3		7		10000
	3	G	7.02	252.01
	3	H	7.02	268.48
	3	I	7.02	244.3
	3	G	13.99	79.9
	3	H	13.99	82.75
	3	I	13.99	75.9
	3		14		10000
	3	G	14.02	271.24
	3	H	14.02	288.4
	3	I	14.02	262.57
	3	G	20.99	86
	3	H	20.99	89.06
	3	I	20.99	81.7
	3		21		10000
	3	G	21.02	277.34
	3	H	21.02	294.72
	3	I	21.02	268.36
	3	G	27.99	87.94
	3	H	27.99	91.06
	3	I	27.99	83.53
	3		28		10000
	3	G	28.02	277.34
	3	H	28.02	294.72
	3	I	28.02	268.36
	3	G	29	150.07
	3	H	29	174.72
	3	I	29	157.74
	3	G	31	135.37
	3	H	31	139.93
	3	I	31	122.91
	3	G	35	87.94
	3	H	35	91.06
	3	I	35	83.53
	4		0		100000
	4	J	0.01047	1913.39
	4	K	0.01047	2056.57
	4	L	0.01047	1866.65
	4	J	0.333333	1506.29
	4	K	0.333333	1547.65
	4	L	0.333333	1483.87
	4	J	1	1035.31
	4	K	1	1205.41
	4	L	1	1088.29
	4	J	4	933.9
	4	K	4	965.41
	4	L	4	847.97
	4	J	6.99	606.68
	4	K	6.99	628.25
	4	L	6.99	576.3
	4		7		100000
	4	J	7.02	2520.07
	4	K	7.02	2684.82
	4	L	7.02	2442.95
	4	J	13.99	799.04
	4	K	13.99	827.45
	4	L	13.99	759.03
	4		14		100000
	4	J	14.02	2712.43
	4	K	14.02	2884.02
	4	L	14.02	2625.68
	4	J	20.99	860.03
	4	K	20.99	890.61
	4	L	20.99	816.97
	4		21		100000
	4	J	21.02	2773.43
	4	K	21.02	2947.18
	4	L	21.02	2683.62
	4	J	27.99	879.37
	4	K	27.99	910.64
	4	L	27.99	835.34
	4		28		100000
	4	J	28.02	2773.43
	4	K	28.02	2947.18
	4	L	28.02	2683.62
	4	J	29	1500.67
	4	K	29	1747.22
	4	L	29	1577.45
	4	J	31	1353.67
	4	K	31	1399.35
	4	L	31	1229.12
	4	J	35	879.37
	4	K	35	910.64
	4	L	35	835.34
