# Supplementary material for: gPKPDSim: a SimBiology®-based GUI application for PKPD modeling in drug development
Source: J Pharmacokinet Pharmacodyn. 2018 Jan 4;45(2):259–75. doi: 10.1007/s10928-017-9562-9 (PMC5845055; doi:10.1007/s10928-017-9562-9)
Supplement: Supplementary file 2 — Electronic supplementary material 2 (ZIP 7898 kb) [file 10928_2017_9562_MOESM2_ESM.zip › Supplementary Material/5) NCA/dataset11_NCA.xlsx]

## Sheet: Sheet1
	gPKPDSim				WinNonLin				%Absolute Difference
	Group				Group				Group
Parameter	1	2	3	4	1	2	3	4	1	2	3	4
Lambda_Z	0.08567	0.0869507	0.101833	0.101831	0.08567	0.0869507	0.101833	0.101831	3.18365e-07	1.54327e-07	1.46276e-06	5.36954e-07
R2	0.967329	0.964143	0.999611	0.999611	0.967329	0.964143	0.999611	0.999611	3.6327e-07	8.00122e-08	3.25696e-07	4.05656e-07
adjusted_R2	0.962662	0.959021	0.999221	0.999222	0.962662	0.959021	0.999221	0.999222	4.73209e-07	9.19308e-08	3.49134e-07	1.89152e-07
Num_points	9	9	3	3	9	9	3	3	0	0	0	0
AUC_0_last	1389.4	14209.2	5346.72	53467.4	1389.4	14209.2	5346.72	53467.4	2.74188e-06	1.67219e-07	8.90697e-08	1.05212e-07
Tlast	35	35	35	35	35	35	35	35	0	0	0	0
C_max	194.557	2079.98	194.557	1945.54	194.557	2079.98	194.557	1945.54	1.7133e-06	1.60258e-06	1.7133e-06	1.71332e-06
C_max_Dose	19.4557	20.7998	19.4557	19.4554	19.4557	20.7998	19.4557	19.4554	1.7133e-06	1.60258e-06	1.7133e-06	1.71332e-06
T_max	0.01047	0.01047	0.01047	0.01047	0.01047	0.01047	0.01047	0.01047	0	0	0	0
MRT	11.4431	11.2883	60.0641	60.0651	11.4431	11.2883	60.0641	60.0651	2.38241e-06	3.76408e-07	1.10602e-07	1.4974e-07
T_half	8.0909	7.97173	6.8067	6.80683	8.0909	7.97173	6.8067	6.80683	5.31794e-07	5.80232e-07	4.49402e-07	3.30058e-07
AUC_infinity	1449.4	14772.5	6206.07	62061.2	1449.4	14772.5	6206.07	62061.2	2.62617e-06	6.20606e-07	4.54713e-07	5.79351e-07
AUC_infinity_dose	144.94	147.725	620.607	620.612	144.94	147.725	620.607	620.612	2.62617e-06	6.20606e-07	4.54713e-07	5.79351e-07
AUC_extrap_percent	4.1395	3.81347	13.8469	13.8473	4.1395	3.81347	13.8469	13.8473	4.1958e-07	1.15242e-06	2.92796e-06	3.38718e-06
CL	6.89943	6.76932	14.7705	14.7706	6.89943	6.76932			1.53853e-07	6.10484e-07	NA	NA
V_z	80.535	77.8524	145.046	145.05	80.535	77.8524			4.40427e-07	7.93707e-09	NA	NA
AUMC_0_last	13785.3	140561	NC	NC	13785.3	140561	NC	NC	7.80249e-07	1.90478e-06	NA	NA
AUMC	16585.6	166757	NC	NC	16585.6	166757	NC	NC	9.21114e-08	2.07346e-06	NA	NA
AUMC_extrap_percent	16.8837	15.7091	NC	NC	16.8837	15.7091	NC	NC	7.27624e-07	1.15648e-06	NA	NA
T_min	NC	NC	7	7	NC	NC	7	7	NA	NA	0	0
C_min	NC	NC	60.3767	603.743	NC	NC	60.3767	603.743	NA	NA	5.5209e-07	5.52111e-07
C_avg	NC	NC	96.7179	967.171	NC	NC	96.7179	967.171	NA	NA	1.82812e-07	2.03034e-07
PTF_Percent	NC	NC	138.733	138.734	NC	NC	138.733	138.734	NA	NA	1.17799e-06	2.10416e-06
Accumulation_Index	NC	NC	1.96176	1.96179	NC	NC	1.96176	1.96179	NA	NA	1.28949e-06	7.00323e-07
AUC_TAU	NC	NC	677.025	6770.2	NC	NC	677.025	6770.2	NA	NA	7.03418e-07	6.46153e-07
AUMC_TAU	NC	NC	1961.6	19615.7	NC	NC	1961.6	19615.7	NA	NA	2.08468e-06	8.88631e-08
V_ss	78.9507	76.4142	887.177	887.198	78.9507	76.4142	887.177	887.198	4.89527e-07	4.18899e-07	2.27473e-07	3.12619e-07
C_0	196.151	2099.47	196.151	1961.48	196.151	2099.47	196.151	1961.48	9.16938e-07	1.32117e-06	9.16938e-07	7.7103e-07
								MAX	2.74188e-06	2.07346e-06	2.92796e-06	3.38718e-06		3.38718e-06
