# Supplementary material for: gPKPDSim: a SimBiology®-based GUI application for PKPD modeling in drug development
Source: J Pharmacokinet Pharmacodyn. 2018 Jan 4;45(2):259–75. doi: 10.1007/s10928-017-9562-9 (PMC5845055; doi:10.1007/s10928-017-9562-9)
Supplement: Supplementary file 2 — Electronic supplementary material 2 (ZIP 7898 kb) [file 10928_2017_9562_MOESM2_ESM.zip › Supplementary Material/5) NCA/dataset12__SC_2SD2MD.xlsx]

## Sheet: dataset2_SC_2SD2MD.csv
Include	Group	Animal_ID	Time	Conc_ugpermL	DoseSC_ugperkg
	1		0		5000
	1	A	0.01047	10
	1	B	0.01047	15
	1	C	0.01047	9
	1	A	0.333333	60
	1	B	0.333333	63
	1	C	0.333333	61
	1	A	1	75.31
	1	B	1	77.38
	1	C	1	74.19
	1	A	4	46.69
	1	B	4	48.27
	1	C	4	42.4
	1	A	7	30.33
	1	B	7	31.41
	1	C	7	28.82
	1	A	10	18.99
	1	B	10	23.2
	1	C	10	17.95
	1	A	14	16.74
	1	B	14	19.7
	1	C	14	13.98
	1	A	21	13.09
	1	B	21	15.3
	1	C	21	9.31
	1	A	28	7.67
	1	B	28	9.65
	1	C	28	4.67
	1	A	35	2.5
	1	B	35	3.74
	1	C	35	1.47
	2		0		50000
	2	D	0.01047	1025.61
	2	E	0.01047	1072.95
	2	F	0.01047	1021.41
	2	D	0.333333	787.88
	2	E	0.333333	799.52
	2	F	0.333333	752.63
	2	D	1	551.67
	2	E	1	548.02
	2	F	1	566.31
	2	D	4	468.12
	2	E	4	488.54
	2	F	4	466.28
	2	D	7	308.34
	2	E	7	309.76
	2	F	7	300.99
	2	D	10	191.48
	2	E	10	209.26
	2	F	10	188.76
	2	D	14	178.25
	2	E	14	211.65
	2	F	14	159.49
	2	D	21	120.56
	2	E	21	161.11
	2	F	21	94.56
	2	D	28	73.96
	2	E	28	96.6
	2	F	28	52.79
	2	D	35	24.9
	2	E	35	33.09
	2	F	35	15.48
	3		0		5000
	3	G	0.01047	10
	3	H	0.01047	15
	3	I	0.01047	9
	3	G	0.333333	60
	3	H	0.333333	63
	3	I	0.333333	61
	3	G	1	75.31
	3	H	1	77.38
	3	I	1	74.19
	3	G	4	46.69
	3	H	4	48.27
	3	I	4	42.4
	3	G	7	30.33	5000
	3	H	7	31.41
	3	I	7	28.82
	3	G	8	105.65
	3	H	8	108.8
	3	I	8	103.01
	3	G	14	39.95	5000
	3	H	14	41.37
	3	I	14	37.95
	3	G	15	115.27
	3	H	15	118.76
	3	I	15	112.14
	3	G	21	43	5000
	3	H	21	44.53
	3	I	21	40.85
	3	G	22	118.32
	3	H	22	121.91
	3	I	22	115.04
	3	G	28	43.97	5000
	3	H	28	45.53
	3	I	28	41.77
	3	G	29	119.28
	3	H	29	122.91
	3	I	29	115.96
	3	G	30	75.03
	3	H	30	87.36
	3	I	30	78.87
	3	G	31	67.68
	3	H	31	69.97
	3	I	31	61.46
	3	G	35	43.97
	3	H	35	45.53
	3	I	35	41.77
	4		0		50000
	4	J	0.01047	100
	4	K	0.01047	150
	4	L	0.01047	90
	4	J	0.333333	600
	4	K	0.333333	630
	4	L	0.333333	610
	4	J	1	753.14
	4	K	1	773.82
	4	L	1	741.93
	4	J	4	466.95
	4	K	4	482.71
	4	L	4	423.99
	4	J	7	303.34	50000
	4	K	7	314.13
	4	L	7	288.15
	4	J	8	1056.48
	4	K	8	1087.95
	4	L	8	1030.08
	4	J	14	399.52	50000
	4	K	14	413.73
	4	L	14	379.51
	4	J	15	1152.66
	4	K	15	1187.55
	4	L	15	1121.45
	4	J	21	430.02	50000
	4	K	21	445.31
	4	L	21	408.48
	4	J	22	1183.16
	4	K	22	1219.13
	4	L	22	1150.42
	4	J	28	439.69	50000
	4	K	28	455.32
	4	L	28	417.67
	4	J	29	1192.83
	4	K	29	1229.15
	4	L	29	1159.6
	4	J	30	750.33
	4	K	30	873.61
	4	L	30	788.72
	4	J	31	676.83
	4	K	31	699.67
	4	L	31	614.56
	4	J	35	439.69
	4	K	35	455.32
	4	L	35	417.67
