# Supplementary material for: gPKPDSim: a SimBiology®-based GUI application for PKPD modeling in drug development
Source: J Pharmacokinet Pharmacodyn. 2018 Jan 4;45(2):259–75. doi: 10.1007/s10928-017-9562-9 (PMC5845055; doi:10.1007/s10928-017-9562-9)
Supplement: Supplementary file 2 — Electronic supplementary material 2 (ZIP 7898 kb) [file 10928_2017_9562_MOESM2_ESM.zip › Supplementary Material/5) NCA/dataset12_NCA.xlsx]

## Sheet: Sheet1
	gPKPDSim				WinNonLin				%Absolute Difference
	Group				Group				Group
Parameter	1	2	3	4	1	2	3	4	1	2	3	4
Lambda_Z	0.0814866	0.0869525	0.116703	0.116708	0.0814866	0.0869525	0.116703	0.116708	1.68205e-07	3.82438e-07	3.44866e-06	1.22551e-06
R2	0.958253	0.964145	0.984809	0.984795	0.958253	0.964145	0.984809	0.984795	3.92211e-07	4.01063e-07	1.06854e-08	5.06121e-07
adjusted_R2	0.949903	0.959023	0.969618	0.969589	0.949903	0.959023	0.969618	0.969589	3.67401e-07	1.39229e-08	2.17057e-08	3.24808e-09
Num_points	7	9	3	3	7	9	3	3	0	0	0	0
AUC_0_last	709.734	7104.59	2452.71	24527.1	709.675	7099.09	2452.71	24527.1	0.00836047	0.0774097	1.82818e-07	1.54186e-06
Tlast	35	35	35	35	35	35	35	35	0	0	0	0
C_max	75.6267	1039.99	75.6267	756.297	75.6267	1039.99	75.6267	756.297	4.40762e-07	0	4.40762e-07	4.40744e-07
C_max_Dose	15.1253	20.7998	15.1253	15.1259	15.1253	20.7998	15.1253	15.1259	2.20381e-06	0	2.20381e-06	2.20372e-06
T_max	1	0.01047	1	1	1	0.01047	1	1	0	0	0	0
MRT	11.3556	11.2881	51.8511	51.8489	11.3565	11.2965	51.8511	51.8489	0.00800549	0.074402	5.18668e-07	3.96867e-07
T_half	8.50627	7.97156	5.93942	5.93915	8.50627	7.97156	5.93942	5.93915	1.01542e-07	3.50952e-07	6.32606e-07	1.80164e-07
AUC_infinity	741.273	7386.24	2827.65	28276.3	741.214	7380.74	2827.65	28276.3	0.00800381	0.0744562	1.45556e-06	7.40161e-07
AUC_infinity_dose	148.255	147.725	565.53	565.526	148.243	147.615	565.53	565.526	0.00800516	0.0744535	3.1269e-07	7.40161e-07
AUC_extrap_percent	4.2547	3.81314	13.2598	13.2591	4.25504	3.81598	13.2598	13.2591	0.0080028	0.0744006	3.33401e-06	3.31343e-06
CL	6.74515	6.76935	14.141	14.1405	6.74569	6.77439	NC	NC	0.00800402	0.0743999	NA	NA
V_z	82.7762	77.8511	121.171	121.161	82.7828	77.909	NC	NC	0.00800353	0.0744005	NA	NA
AUMC_0_last	6926.7	70280	NC	NC	6926.7	70280	NC	NC	4.0459e-07	6.2477e-07	NA	NA
AUMC	8417.6	83376.7	NC	NC	8417.6	83376.7	NC	NC	3.48134e-07	5.26471e-08	NA	NA
AUMC_extrap_percent	17.7118	15.708	NC	NC	17.7118	15.708	NC	NC	1.88705e-06	1.65227e-06	NA	NA
T_min	NC	NC	0.01047	0.01047	NC	NC	0.01047	0.01047	NA	NA	0	0
C_min	NC	NC	11.3333	113.333	NC	NC	11.3333	113.333	NA	NA	2.94118e-06	2.94118e-06
C_avg	NC	NC	50.5118	505.135	NC	NC	50.5118	505.135	NA	NA	7.02523e-07	9.85296e-07
PTF_Percent	NC	NC	127.284	127.286	NC	NC	127.284	127.286	NA	NA	3.60597e-06	3.73331e-06
Accumulation_Index	NC	NC	1.79144	1.79139	NC	NC	1.79144	1.79139	NA	NA	7.35468e-07	1.7599e-06
AUC_TAU	NC	NC	353.583	3535.94	NC	NC	353.583	3535.94	NA	NA	1.26816e-06	1.26811e-06
AUMC_TAU	NC	NC	1015.18	10152.2	NC	NC	1015.18	10152.2	NA	NA	3.8064e-06	3.80627e-06
Tlag	NC	NC	NC	NC	NC	NC	0	0	NA	NA	NA	NA
									0.00836047	0.0774097	3.8064e-06	3.80627e-06		0.0774097
