# Supplementary material for: gPKPDSim: a SimBiology®-based GUI application for PKPD modeling in drug development
Source: J Pharmacokinet Pharmacodyn. 2018 Jan 4;45(2):259–75. doi: 10.1007/s10928-017-9562-9 (PMC5845055; doi:10.1007/s10928-017-9562-9)
Supplement: Supplementary file 2 — Electronic supplementary material 2 (ZIP 7898 kb) [file 10928_2017_9562_MOESM2_ESM.zip › Supplementary Material/5) NCA/dataset13__IVSC_2SD2MD.xlsx]

## Sheet: dataset3_IVSC_2SD2MD.csv
Include	Group	Animal_ID	Time	Conc_ugpermL	DoseIV_ugperkg	DoseSC_ugperkg
	1		0		1000
	1	A	0.01047	19.134
	1	B	0.01047	20.566
	1	C	0.01047	18.667
	1	A	0.333333	15.063
	1	B	0.333333	15.476
	1	C	0.333333	14.839
	1	A	1	10.353
	1	B	1	12.054
	1	C	1	10.883
	1	A	4	9.339
	1	B	4	9.654
	1	C	4	8.48
	1	A	7	6.067
	1	B	7	6.283
	1	C	7	5.763
	1	A	10	3.798
	1	B	10	4.641
	1	C	10	3.591
	1	A	14	3.348
	1	B	14	3.94
	1	C	14	2.797
	1	A	21	2.619
	1	B	21	3.061
	1	C	21	1.863
	1	A	28	1.533
	1	B	28	1.93
	1	C	28	0.933
	1	A	35	0.5
	1	B	35	0.747
	1	C	35	0.295
	2		0		1000
	2	D	0.01047	19.134
	2	E	0.01047	20.566
	2	F	0.01047	18.667
	2	D	0.333333	15.063
	2	E	0.333333	15.476
	2	F	0.333333	14.839
	2	D	1	10.353
	2	E	1	12.054
	2	F	1	10.883
	2	D	4	9.339
	2	E	4	9.654
	2	F	4	8.48
	2	D	7	6.067
	2	E	7	6.283
	2	F	7	5.763
	2		7		1000
	2	D	7.02	25.201
	2	E	7.02	26.848
	2	F	7.02	24.43
	2	D	14	7.99
	2	E	14	8.275
	2	F	14	7.59
	2		14		1000
	2	D	14.02	27.124
	2	E	14.02	28.84
	2	F	14.02	26.257
	2	D	21	8.6
	2	E	21	8.906
	2	F	21	8.17
	2		21		1000
	2	D	21.02	27.734
	2	E	21.02	29.472
	2	F	21.02	26.836
	2	D	28	8.794
	2	E	28	9.106
	2	F	28	8.353
	2		28		1000
	2	D	28.02	27.734
	2	E	28.02	29.472
	2	F	28.02	26.836
	2	D	29	15.007
	2	E	29	17.472
	2	F	29	15.774
	2	D	31	13.537
	2	E	31	13.993
	2	F	31	12.291
	2	D	35	8.794
	2	E	35	9.106
	2	F	35	8.353
	3		0			15000
	3	G	0.01047	30
	3	H	0.01047	45
	3	I	0.01047	27
	3	G	0.333333	180
	3	H	0.333333	189
	3	I	0.333333	183
	3	G	1	225.93
	3	H	1	232.14
	3	I	1	222.57
	3	G	4	140.07
	3	H	4	144.81
	3	I	4	127.2
	3	G	7	90.99
	3	H	7	94.23
	3	I	7	86.46
	3	G	10	56.97
	3	H	10	69.6
	3	I	10	53.85
	3	G	14	50.22
	3	H	14	59.1
	3	I	14	41.94
	3	G	21	39.27
	3	H	21	45.9
	3	I	21	27.93
	3	G	28	23.01
	3	H	28	28.95
	3	I	28	14.01
	3	G	35	7.5
	3	H	35	11.22
	3	I	35	4.41
	4		0			150000
	4	J	0.01047	300
	4	K	0.01047	450
	4	L	0.01047	270
	4	J	0.333333	1800
	4	K	0.333333	1890
	4	L	0.333333	1830
	4	J	1	2259.42
	4	K	1	2321.46
	4	L	1	2225.79
	4	J	4	1400.85
	4	K	4	1448.13
	4	L	4	1271.97
	4	J	7	910.02		150000
	4	K	7	942.39
	4	L	7	864.45
	4	J	8	3169.44
	4	K	8	3263.85
	4	L	8	3090.24
	4	J	14	1198.56		150000
	4	K	14	1241.19
	4	L	14	1138.53
	4	J	15	3457.98
	4	K	15	3562.65
	4	L	15	3364.35
	4	J	21	1290.06		150000
	4	K	21	1335.93
	4	L	21	1225.44
	4	J	22	3549.48
	4	K	22	3657.39
	4	L	22	3451.26
	4	J	28	1319.07		150000
	4	K	28	1365.96
	4	L	28	1253.01
	4	J	29	3578.49
	4	K	29	3687.45
	4	L	29	3478.8
	4	J	30	2250.99
	4	K	30	2620.83
	4	L	30	2366.16
	4	J	31	2030.49
	4	K	31	2099.01
	4	L	31	1843.68
	4	J	35	1319.07
	4	K	35	1365.96
	4	L	35	1253.01
