# Supplementary material for: gPKPDSim: a SimBiology®-based GUI application for PKPD modeling in drug development
Source: J Pharmacokinet Pharmacodyn. 2018 Jan 4;45(2):259–75. doi: 10.1007/s10928-017-9562-9 (PMC5845055; doi:10.1007/s10928-017-9562-9)
Supplement: Supplementary file 2 — Electronic supplementary material 2 (ZIP 7898 kb) [file 10928_2017_9562_MOESM2_ESM.zip › Supplementary Material/5) NCA/dataset13_NCA.xlsx]

## Sheet: Sheet1
	gPKPDSim												WinNonLin												%Absolute Difference
	Group/Animal ID												Group/Animal ID												Group/Animal ID
Parameter	1A	1B	1C	2D	2E	2F	3G	3H	3I	4J	4K	4L	1A	1B	1C	2D	2E	2F	3G	3H	3I	4J	4K	4L	1A	1B	1C	2D	2E	2F	3G	3H	3I	4J	4K	4L
Lambda_Z	0.0846288	0.0763999	0.101576	0.0917552	0.108439	0.104615	0.0811636	0.0713569	0.0985251	0.10716	0.123777	0.118404	0.0846288	0.0763999	0.101576	0.0917552	0.108439	0.104615	0.0811636	0.0713569	0.0985251	0.10716	0.123777	0.118404	4.30489e-07	3.65924e-07	2.14426e-06	4.30726e-07	3.89491e-06	1.64779e-06	5.44339e-07	5.67418e-07	3.47914e-07	3.57419e-06	7.82901e-07	3.61987e-06
R2	0.956424	0.962692	0.979697	0.977473	0.999932	0.995575	0.942591	0.953498	0.973442	0.999947	0.977197	0.956566	0.956424	0.962692	0.979697	0.977473	0.999932	0.995575	0.942591	0.953498	0.973442	0.999947	0.977197	0.956566	2.73557e-07	2.44741e-07	3.7379e-07	3.20573e-07	2.87262e-07	9.24047e-08	1.51833e-08	4.3401e-07	6.77792e-08	3.07743e-08	6.99181e-08	4.96401e-07
adjusted_R2	0.950199	0.957362	0.976797	0.954947	0.999864	0.991151	0.931109	0.944197	0.96813	0.999893	0.954394	0.913132	0.950199	0.957362	0.976797	0.954947	0.999864	0.991151	0.931109	0.944197	0.96813	0.999893	0.954394	0.913132	4.37037e-07	2.81261e-07	2.82207e-07	3.90908e-07	4.25572e-07	1.85634e-07	4.4804e-07	3.21339e-07	8.17813e-08	6.15518e-08	1.43177e-07	5.5107e-08
Num_points	9	9	9	3	3	3	7	7	7	3	3	3	9	9	9	3	3	3	7	7	7	3	3	3		0	0	0	0	0	0	0	0	0	0	0
AUC_0_last	138.462	156.568	121.789	530.378	562.766	510.872	2139.41	2375.83	1872.37	73596.9	76279.8	70867.3	138.462	156.568	121.789	530.378	562.766	510.872	2139.26	2375.59	1872.23	73596.9	76279.8	70867.3	1.17467e-06	1.90224e-08	2.27608e-06	3.06663e-07	5.29225e-09	5.42606e-07	0.00734148	0.00991598	0.00754947	2.35648e-07	1.15483e-07	3.86687e-07
Tlast	35	35	35	35	35	35	35	35	35	35	35	35	35	35	35	35	35	35	35	35	35	35	35	35	0	0	0	0	0	0	0	0	0	0	0	0
C_max	19.134	20.566	18.667	19.134	20.566	18.667	225.93	232.14	222.57	2259.42	2321.46	2225.79	19.134	20.566	18.667	19.134	20.566	18.667	225.93	232.14	222.57	2259.42	2321.46	2225.79	0	0	0	0	0	0	0	0	0	0	0	0
C_max_Dose	19.134	20.566	18.667	19.134	20.566	18.667	15.062	15.476	14.838	15.0628	15.4764	14.8386	19.134	20.566	18.667	19.134	20.566	18.667	15.062	15.476	14.838	15.0628	15.4764	14.8386	0	0	0	0	0	0	0	6.54254e-13	0	1.1793e-14	0	0
T_max	0.01047	0.01047	0.01047	0.01047	0.01047	0.01047	1	1	1	1	1	1	0.01047	0.01047	0.01047	0.01047	0.01047	0.01047	1	1	1	1	1	1	0	0	0	0	0	0	0	0	0	0	0	0
MRT	11.6022	12.7941	9.6988	61.5334	59.0403	59.8811	11.4125	12.8946	9.54932	52.3456	51.3188	52.0311	11.6022	12.7941	9.6988	61.5334	59.0403	59.8811	11.4133	12.8958	9.55002	52.3456	51.3188	52.0311	3.05349e-06	9.98348e-07	4.00294e-07	3.7428e-08	6.57006e-07	1.14734e-07	0.00703609	0.00929814	0.00737264	9.49474e-08	7.05074e-07	9.76883e-08
T_half	8.19044	9.07262	6.82393	7.55431	6.39206	6.62571	8.54012	9.71381	7.03523	6.46835	5.59998	5.85409	8.19044	9.07262	6.82393	7.55431	6.39206	6.62571	8.54012	9.71381	7.03523	6.46835	5.59998	5.85409	3.04606e-07	2.75359e-08	6.34956e-07	3.31839e-07	6.97912e-07	5.68231e-07	4.02627e-07	4.58888e-08	2.64272e-07	1.58399e-07	4.74315e-07	5.54931e-07
AUC_infinity	144.37	166.346	124.693	626.22	646.74	590.717	2231.82	2533.06	1917.13	85906.3	87315.4	81449.9	144.37	166.346	124.693	626.22	646.74	590.717	2231.66	2532.83	1916.99	85906.3	87315.4	81449.9	2.72948e-06	5.8728e-08	3.74928e-06	2.27806e-08	1.69093e-07	1.05963e-08	0.00703822	0.00930023	0.00737581	4.56522e-07	3.4226e-07	3.44969e-07
AUC_infinity_dose	144.37	166.346	124.693	626.22	646.74	590.717	148.788	168.871	127.809	572.709	582.103	542.999	144.37	166.346	124.693	626.22	646.74	590.717	148.778	168.855	127.799	572.709	582.103	542.999	2.72948e-06	5.8728e-08	3.74928e-06	2.27806e-08	1.69093e-07	1.05963e-08	0.00704046	0.00929825	0.00737581	7.07537e-07	2.30376e-07	2.68906e-07
AUC_extrap_percent	4.09236	5.87782	2.3291	15.3048	12.9841	13.5167	4.14038	6.20742	2.33475	14.3288	12.6389	12.9927	4.09236	5.87782	2.3291	15.3048	12.9841	13.5167	4.14067	6.20799	2.33492	14.3288	12.6389	12.9927	7.54791e-07	7.6182e-07	1.5449e-06	1.92e-06	1.65743e-06	7.25218e-08	0.00703587	0.00930024	0.00737426	3.35679e-06	1.29935e-06	3.72238e-06
CL	6.92664	6.01157	8.01967	14.961	13.9511	15.4827	6.72097	5.92168	7.8242	14.0819	13.6037	14.7856	6.92664	6.01157	8.01967	NC	NC	NC	6.72144	5.92223	7.82478	NC	NC	NC	6.86031e-08	3.89357e-07	9.66948e-08	NA	NA	NA	0.0070371	0.00930061	0.00737285	NA	NA	NA
V_z	81.8473	78.6856	78.9525	163.053	128.654	147.997	82.8077	82.9868	79.4133	131.41	109.905	124.874	81.8473	78.6856	78.9525	NC	NC	NC	82.8135	82.9946	79.4191	NC	NC	NC	4.66997e-07	5.0322e-07	5.78858e-07	NA	NA	NA	0.00703708	0.00930008	0.0073732	NA	NA	NA
AUMC_0_last	1398.41	1658.05	1079.14	NC	NC	NC	21097.9	24956	16286.4	NC	NC	NC	1398.41	1658.05	1079.14	NC	NC	NC	21097.9	24956	16286.4	NC	NC	NC	2.72866e-07	9.24305e-07	1.21641e-06	NA	NA	NA	1.18871e-06	1.11899e-06	1.34661e-06	NA	NA	NA
AUMC	1675.01	2128.24	1209.38	NC	NC	NC	25470.6	32662.9	18307.3	NC	NC	NC	1675.01	2128.24	1209.38	NC	NC	NC	25470.6	32662.9	18307.3	NC	NC	NC	8.01347e-07	1.29404e-06	3.3693e-07	NA	NA	NA	3.75453e-07	2.16717e-07	7.67559e-07	NA	NA	NA
AUMC_extrap_percent	16.5132	22.0929	10.7692	NC	NC	NC	17.1677	23.5952	11.0388	NC	NC	NC	16.5132	22.0929	10.7692	NC	NC	NC	17.1677	23.5952	11.0388	NC	NC	NC	1.93197e-06	6.22002e-07	3.25934e-06	NA	NA	NA	1.69608e-07	1.22669e-08	1.70235e-06	NA	NA	NA
T_min	NC	NC	NC	7	7	7	NC	NC	NC	0.01047	0.01047	0.01047	NC	NC	NC	7	7	7	NC	NC	NC	0.01047	0.01047	0.01047	NA	NA	NA	0	0	0	NA	NA	NA	0	0	0
C_min	NC	NC	NC	6.067	6.283	5.763	NC	NC	NC	300	450	270	NC	NC	NC	6.067	6.283	5.763	NC	NC	NC	300	450	270	NA	NA	NA	0	0	0	NA	NA	NA	0	0	0
C_avg	NC	NC	NC	9.54866	10.2398	9.22687	NC	NC	NC	1521.71	1575.21	1449.29	NC	NC	NC	9.54866	10.2398	9.22687	NC	NC	NC	1521.71	1575.21	1449.29	NA	NA	NA	4.8844e-07	4.15507e-08	2.66337e-07	NA	NA	NA	1.62815e-06	1.08013e-07	2.22735e-06
PTF_Percent	NC	NC	NC	136.846	139.485	139.852	NC	NC	NC	128.764	118.807	134.948	NC	NC	NC	136.846	139.485	139.852	NC	NC	NC	128.764	118.807	134.948	NA	NA	NA	3.4416e-06	1.80548e-06	1.19175e-06	NA	NA	NA	3.30561e-06	4.18776e-06	1.88122e-06
Accumulation_Index	NC	NC	NC	2.1101	1.88005	1.92604	NC	NC	NC	1.89505	1.72547	1.77481	NC	NC	NC	2.1101	1.88005	1.92604	NC	NC	NC	1.89505	1.72547	1.77482	NA	NA	NA	9.51481e-07	1.2259e-06	1.64989e-06	NA	NA	NA	9.0301e-07	3.48977e-07	7.79242e-07
AUC_TAU	NC	NC	NC	66.8406	71.6788	64.5881	NC	NC	NC	10652	11026.4	10145	NC	NC	NC	66.8406	71.6788	64.5881	NC	NC	NC	10652	11026.4	10145	NA	NA	NA	5.58828e-07	4.15507e-08	3.52972e-07	NA	NA	NA	1.62815e-06	7.98897e-07	2.70117e-06
AUMC_TAU	NC	NC	NC	197.27	206.507	184.704	NC	NC	NC	30805.1	31841.2	28723.3	NC	NC	NC	197.27	206.507	184.704	NC	NC	NC	30805.1	31841.2	28723.3	NA	NA	NA	1.9343e-06	2.26365e-06	1.69284e-06	NA	NA	NA	1.36605e-06	8.61849e-07	4.57165e-07
V_ss	80.364	76.9124	77.7812	920.599	823.678	927.123	NC	NC	NC	NC	NC	NC	80.364	76.9124	77.7812	920.599	823.678	927.123	NC	NC	NC	NC	NC	NC	4.96713e-07	1.10116e-08	4.30811e-07	4.04354e-07	4.37147e-07	1.80825e-07	NA	NA	NA	NA	NA	NA
C_0	19.283	20.7565	18.8064	19.283	20.7565	18.8064	NC	NC	NC	NC	NC	NC	19.283	20.7565	18.8064	19.283	20.7565	18.8064	NC	NC	NC	NC	NC	NC	4.59593e-07	1.39147e-06	9.32443e-07	4.59593e-07	1.39147e-06	9.32443e-07	NA	NA	NA	NA	NA	NA
Tlag	NC	NC	NC	NC	NC	NC	NC	NC	NC	NC	NC	NC	NC	NC	NC	NC	NC	NC	0	0	0	0	0	0	NA	NA	NA	NA	NA	NA	NA	NA	NA	NA	NA	NA
																									3.05349e-06	1.39147e-06	3.74928e-06	3.4416e-06	3.89491e-06	1.69284e-06	0.00734148	0.00991598	0.00754947	3.57419e-06	4.18776e-06	3.72238e-06		0.00991598
